# Supplementary material for: Multi-level evidence of an allelic hierarchy of USH2A variants in hearing, auditory processing and speech/language outcomes
Source: Commun Biol. 2020 Apr 20;3:180. doi: 10.1038/s42003-020-0885-5 (PMC7170883; doi:10.1038/s42003-020-0885-5)
Supplement: Supplementary file 3 — Supplementary Data 2 [file 42003_2020_885_MOESM3_ESM.xlsx]

## Sheet: Sheet1
CHR	SNP	BP(hg19)	A1	TEST	NMISS	BETA	STAT	P	Gene
2	rs11674347	233941388	G	ADDxMinLow	3918	-1.666	-5.879	4.485e-09	INPP5D
2	rs13014220	124716427	G	ADDxMinLow	3915	-0.5394	-5.778	8.147e-09	intergenic
5	rs10471254	50446878	T	ADDxMinLow	3919	-1.219	-5.721	1.137e-08	intergenic
5	rs974413	50492202	C	ADDxMinLow	3919	-1.212	-5.694	1.333e-08	intergenic
7	rs12154832	78060486	A	ADDxMinLow	3918	-0.9441	-5.598	2.314e-08	MAGI2
6	rs7751022	87684800	A	ADDxMinLow	3919	-1.39	-5.535	3.308e-08	HTR1E
2	rs782380	124538974	T	ADDxMinLow	3896	-0.5141	-5.401	7.028e-08	intergenic
5	rs6862436	134807383	A	ADDxMinLow	3919	-1.815	-5.361	8.775e-08	intergenic
3	rs10510697	37856649	G	ADDxMinLow	3919	-0.935	-5.239	1.697e-07	ITGA9
14	rs1705665	84378369	C	ADDxMinLow	3870	-0.9829	-5.154	2.675e-07	intergenic
13	rs11619301	72214462	C	ADDxMinLow	3919	-0.9809	-5.119	3.226e-07	DACH1
14	rs7154607	67866928	T	ADDxMinLow	3919	-0.9133	-5.076	4.029e-07	PLEK2
10	rs2763356	71628602	G	ADDxMinLow	3919	-1.56	-5.062	4.331e-07	COL13A1
10	rs16932734	77710657	T	ADDxMinLow	3919	-1.9	-5.004	5.867e-07	C10orf11
1	rs12048974	35546991	T	ADDxMinLow	3917	-0.9429	-4.969	7e-07	ZMYM1
18	rs8091258	61433262	T	ADDxMinLow	3919	-1.642	-4.938	8.205e-07	SERPINB7
1	rs2971412	35568012	T	ADDxMinLow	3917	-0.9349	-4.937	8.248e-07	ZMYM1
13	rs3783210	102237225	A	ADDxMinLow	3918	-1.037	-4.937	8.25e-07	ITGBL1
11	rs589449	92174763	A	ADDxMinLow	3918	-0.592	-4.912	9.391e-07	FAT3
16	rs16968457	65124759	T	ADDxMinLow	3918	-1.28	-4.879	1.109e-06	CDH11
4	rs352042	74909180	T	ADDxMinLow	3915	-2.168	-4.845	1.317e-06	intergenic
16	rs4785953	4154851	G	ADDxMinLow	3918	-0.735	-4.819	1.496e-06	ADCY9
14	rs1952500	25555356	A	ADDxMinLow	3919	-0.7039	-4.817	1.512e-06	intergenic
10	rs988011	117597777	T	ADDxMinLow	3919	-0.7511	-4.808	1.583e-06	ATRNL1
20	rs6135425	15486918	G	ADDxMinLow	3914	0.4551	4.779	1.824e-06	MACROD2
5	rs436529	93720490	A	ADDxMinLow	3919	-0.6522	-4.768	1.931e-06	KIAA0825
11	rs517380	92141115	G	ADDxMinLow	3917	-0.5725	-4.743	2.184e-06	FAT3
8	rs7836463	118347262	C	ADDxMinLow	3910	-0.5445	-4.732	2.297e-06	intergenic
16	rs8045426	4153206	T	ADDxMinLow	3919	-0.721	-4.713	2.531e-06	ADCY9
2	rs12467803	124531563	G	ADDxMinLow	3917	0.4742	4.7	2.693e-06	intergenic
6	rs7741165	165918005	C	ADDxMinLow	3919	-0.8242	-4.686	2.885e-06	PDE10A
5	rs950050	9488689	G	ADDxMinLow	3891	-0.9595	-4.675	3.036e-06	SEMA5A
3	rs4432598	154751912	G	ADDxMinLow	3918	-1.165	-4.669	3.125e-06	MME
6	rs214966	152778598	T	ADDxMinLow	3919	-0.5429	-4.667	3.156e-06	SYNE1
5	rs13190061	136025909	G	ADDxMinLow	3901	-2.13	-4.666	3.174e-06	intergenic
15	rs2701362	87603839	A	ADDxMinLow	3919	-0.7984	-4.665	3.19e-06	intergenic
14	rs8021478	25434139	T	ADDxMinLow	3918	-0.5357	-4.653	3.385e-06	STXBP6
3	rs16859089	146830917	C	ADDxMinLow	3918	-1.49	-4.646	3.5e-06	intergenic
6	rs16897914	165890057	G	ADDxMinLow	3919	-0.8235	-4.642	3.566e-06	PDE10A
4	rs4690821	166405584	T	ADDxMinLow	3919	-0.9533	-4.619	3.987e-06	CPE
5	rs10514128	77182655	C	ADDxMinLow	3918	-0.5854	-4.609	4.182e-06	intergenic
13	rs7993403	72273372	C	ADDxMinLow	3910	-0.5827	-4.606	4.243e-06	DACH1
3	rs16859032	146764697	T	ADDxMinLow	3918	-1.481	-4.605	4.263e-06	intergenic
21	rs438031	27546004	C	ADDxMinLow	3914	-0.6235	-4.602	4.317e-06	intergenic
16	rs8056507	65099523	T	ADDxMinLow	3919	-1.24	-4.585	4.672e-06	CDH11
4	rs11737095	166403897	G	ADDxMinLow	3919	-0.9412	-4.579	4.811e-06	CPE
6	rs7740824	160808901	T	ADDxMinLow	3919	-0.4787	-4.574	4.924e-06	SLC22A3
2	rs10495674	18160315	T	ADDxMinLow	3918	-1.528	-4.571	5.003e-06	intergenic
1	rs12410191	88036573	G	ADDxMinLow	3918	-0.6008	-4.569	5.042e-06	intergenic
8	rs2704024	70362540	T	ADDxMinLow	3918	-0.8898	-4.569	5.042e-06	intergenic
13	rs2993289	113646032	T	ADDxMinLow	3916	-1.872	-4.568	5.073e-06	MCF2L
14	rs724116	25436494	C	ADDxMinLow	3919	-0.5181	-4.564	5.179e-06	STXBP6
6	rs9371598	152784950	A	ADDxMinLow	3919	-0.5355	-4.558	5.317e-06	SYNE1
4	rs10007543	113976831	G	ADDxMinLow	3918	-0.6758	-4.558	5.322e-06	ANK2
14	rs1434903	66703569	C	ADDxMinLow	3918	-1.01	-4.55	5.518e-06	GPHN
20	rs2327955	15477704	G	ADDxMinLow	3914	0.4284	4.538	5.837e-06	MACROD2
8	rs10448106	3832731	G	ADDxMinLow	3918	-0.5086	-4.537	5.885e-06	CSMD1
15	rs3750002	79750256	G	ADDxMinLow	3918	-0.9833	-4.535	5.946e-06	KIAA1024
11	rs10893404	125472616	C	ADDxMinLow	3919	-0.8749	-4.533	5.979e-06	STT3A
14	rs11625439	54375454	A	ADDxMinLow	3918	-1.896	-4.53	6.087e-06	intergenic
11	rs3731459	125516064	T	ADDxMinLow	3914	-0.8785	-4.528	6.132e-06	CHEK1
4	rs17687250	166358572	G	ADDxMinLow	3916	-0.9725	-4.527	6.17e-06	CPE
20	rs2876409	15467075	A	ADDxMinLow	3919	-0.4418	-4.523	6.274e-06	MACROD2
6	rs2695261	152869726	G	ADDxMinLow	3918	-0.5259	-4.518	6.414e-06	SYNE1
7	rs1449591	96397749	T	ADDxMinLow	3919	-0.6307	-4.517	6.471e-06	intergenic
2	rs17202631	112444132	T	ADDxMinLow	3916	-1.286	-4.516	6.497e-06	intergenic
7	rs10085609	146856717	C	ADDxMinLow	3919	-0.834	-4.514	6.552e-06	CNTNAP2
9	rs10983871	100585818	G	ADDxMinLow	3919	-1.335	-4.513	6.586e-06	intergenic
8	rs2732968	5509961	G	ADDxMinLow	3896	-0.4978	-4.508	6.723e-06	intergenic
14	rs7157481	25453920	C	ADDxMinLow	3917	-0.4844	-4.508	6.724e-06	STXBP6
16	rs12918952	78420775	G	ADDxMinLow	3919	-0.4294	-4.499	7.04e-06	WWOX
14	rs6573656	66711083	A	ADDxMinLow	3919	-0.9996	-4.492	7.27e-06	GPHN
11	rs3731422	125507277	C	ADDxMinLow	3919	-0.8668	-4.484	7.539e-06	CHEK1
18	rs16977547	41073030	G	ADDxMinLow	3919	-0.7685	-4.471	8.002e-06	intergenic
11	rs10501780	92093674	C	ADDxMinLow	3919	-1.175	-4.471	8.008e-06	FAT3
11	rs3731395	125496399	A	ADDxMinLow	3910	-0.8628	-4.464	8.265e-06	CHEK1
1	rs12077488	157272670	T	ADDxMinLow	3899	-0.456	-4.462	8.362e-06	intergenic
12	rs2900174	11547532	G	ADDxMinLow	3916	-1.336	-4.46	8.413e-06	PRB2
4	rs4073342	10774594	G	ADDxMinLow	3919	-0.49	-4.46	8.431e-06	intergenic
11	rs11220159	125483171	T	ADDxMinLow	3919	-0.8605	-4.459	8.469e-06	intergenic
8	rs12541274	5498411	C	ADDxMinLow	3919	-0.4247	-4.449	8.867e-06	intergenic
9	rs1538101	16710870	A	ADDxMinLow	3917	-0.7179	-4.448	8.898e-06	BNC2
20	rs2145014	15480308	G	ADDxMinLow	3913	0.4313	4.448	8.915e-06	MACROD2
9	rs1572049	138497067	T	ADDxMinLow	3918	-0.8265	-4.444	9.067e-06	intergenic
5	rs1394631	118639270	T	ADDxMinLow	3919	-0.5097	-4.442	9.15e-06	TNFAIP8
12	rs12578145	131044757	C	ADDxMinLow	3915	-0.7807	-4.434	9.505e-06	RIMBP2
13	rs7335868	22657130	A	ADDxMinLow	3918	-0.5756	-4.431	9.616e-06	AK054845
6	rs12664660	110744092	C	ADDxMinLow	3917	-2.026	-4.429	9.706e-06	intergenic
5	rs2342989	61312387	C	ADDxMinLow	3919	-0.4084	-4.413	1.048e-05	intergenic
11	rs11038430	45406740	T	ADDxMinLow	3919	0.7579	4.407	1.079e-05	FLJ41423
4	rs11732206	166436514	T	ADDxMinLow	3902	-0.886	-4.402	1.104e-05	intergenic
9	rs4842011	138496667	A	ADDxMinLow	3919	-0.8198	-4.399	1.116e-05	intergenic
7	rs11766968	96622615	T	ADDxMinLow	3919	-0.5918	-4.399	1.118e-05	DLX6-AS1
2	rs883853	9954598	T	ADDxMinLow	3918	-0.4195	-4.398	1.12e-05	intergenic
14	rs17109462	25466465	A	ADDxMinLow	3919	-0.6375	-4.397	1.127e-05	STXBP6
2	rs12477840	144639420	T	ADDxMinLow	3916	-0.5417	-4.379	1.221e-05	intergenic
1	rs17727339	157680114	C	ADDxMinLow	3919	-0.5162	-4.373	1.255e-05	intergenic
7	rs12531093	81036667	G	ADDxMinLow	3913	-0.4933	-4.371	1.271e-05	intergenic
21	rs8126990	42483632	G	ADDxMinLow	3919	-0.6401	-4.369	1.28e-05	intergenic
14	rs12881241	64289162	T	ADDxMinLow	3919	-1.01	-4.367	1.291e-05	intergenic
6	rs17376901	6242593	T	ADDxMinLow	3912	-0.5251	-4.366	1.296e-05	F13A1
11	rs4402283	7663726	T	ADDxMinLow	3919	-0.6693	-4.364	1.309e-05	PPFIBP2
21	rs8132500	46028252	A	ADDxMinLow	3910	-1.237	-4.363	1.317e-05	TSPEAR
7	rs17162994	142023396	T	ADDxMinLow	3917	-0.4307	-4.356	1.358e-05	TCRBV22S1A2N1T,TCRBV5S1A1T
21	rs12627010	35311557	T	ADDxMinLow	3916	0.4476	4.349	1.4e-05	LINC00649
16	rs179600	13812976	G	ADDxMinLow	3919	-0.6837	-4.349	1.405e-05	intergenic
13	rs7334250	109175983	G	ADDxMinLow	3913	-0.4253	-4.347	1.418e-05	intergenic
11	rs689349	92201077	T	ADDxMinLow	3917	-0.5407	-4.346	1.421e-05	FAT3
7	rs17155158	81043804	C	ADDxMinLow	3919	-0.4872	-4.345	1.431e-05	intergenic
5	rs6871128	103196610	G	ADDxMinLow	3919	-0.7769	-4.344	1.434e-05	intergenic
7	rs7797174	155804763	G	ADDxMinLow	3895	0.4864	4.343	1.44e-05	intergenic
10	rs12570337	83125807	A	ADDxMinLow	3912	-0.9009	-4.341	1.451e-05	intergenic
13	rs11838853	68303844	A	ADDxMinLow	3919	0.6816	4.338	1.476e-05	intergenic
10	rs7914587	3597405	C	ADDxMinLow	3919	-0.5692	-4.337	1.478e-05	intergenic
11	rs12272404	7642431	C	ADDxMinLow	3916	-0.7123	-4.334	1.5e-05	PPFIBP2
8	rs2725711	5512328	C	ADDxMinLow	3916	-0.661	-4.325	1.562e-05	intergenic
14	rs7153837	25472382	A	ADDxMinLow	3919	-0.6031	-4.322	1.586e-05	STXBP6
22	rs4821063	32843436	T	ADDxMinLow	3919	0.424	4.316	1.625e-05	BPIFC
6	rs9461245	26354572	A	ADDxMinLow	3919	0.7025	4.315	1.635e-05	intergenic
3	rs33532	42415205	C	ADDxMinLow	3919	-0.8458	-4.314	1.643e-05	intergenic
5	rs6453104	74289069	C	ADDxMinLow	3918	0.427	4.298	1.761e-05	intergenic
9	rs1535618	111175607	C	ADDxMinLow	3913	-0.4211	-4.297	1.775e-05	intergenic
7	rs741491	53794695	T	ADDxMinLow	3909	-0.5687	-4.293	1.809e-05	FLJ45974
20	rs6079849	15462611	T	ADDxMinLow	3918	0.4036	4.292	1.814e-05	MACROD2
14	rs12433087	26590096	C	ADDxMinLow	3919	-0.4458	-4.292	1.816e-05	intergenic
17	rs8077384	66163231	T	ADDxMinLow	3912	-0.6812	-4.29	1.83e-05	intergenic
6	rs4712988	26399796	G	ADDxMinLow	3912	0.6757	4.287	1.853e-05	intergenic
8	rs10503320	5519029	A	ADDxMinLow	3919	-0.677	-4.286	1.864e-05	intergenic
2	rs7569471	55179365	C	ADDxMinLow	3919	-0.4156	-4.277	1.94e-05	EML6
20	rs6105508	15961689	C	ADDxMinLow	3917	-0.6189	-4.276	1.946e-05	MACROD2
6	rs2145049	87545780	A	ADDxMinLow	3919	-0.7793	-4.272	1.986e-05	intergenic
6	rs6929626	30679333	C	ADDxMinLow	3916	-1.392	-4.27	2.003e-05	MDC1
5	rs7728076	177857534	T	ADDxMinLow	3916	-1.297	-4.268	2.02e-05	COL23A1
1	rs10494312	157233781	C	ADDxMinLow	3919	-0.5728	-4.262	2.074e-05	intergenic
14	rs1959033	64335586	A	ADDxMinLow	3916	-0.9813	-4.262	2.077e-05	SYNE2
20	rs6074905	15476726	A	ADDxMinLow	3908	0.4073	4.261	2.087e-05	MACROD2
11	rs11222514	131068141	T	ADDxMinLow	3919	0.4839	4.259	2.097e-05	intergenic
17	rs735053	29742727	T	ADDxMinLow	3919	-1.107	-4.259	2.105e-05	RAB11FIP4
7	rs2960753	141740077	T	ADDxMinLow	3918	-0.4122	-4.256	2.132e-05	MGAM
1	rs3765731	3611892	A	ADDxMinLow	3918	-0.4426	-4.253	2.161e-05	TP73
14	rs1950216	33315424	C	ADDxMinLow	3919	0.4916	4.251	2.182e-05	intergenic
14	rs991387	33314764	A	ADDxMinLow	3919	0.4916	4.25	2.183e-05	intergenic
14	rs7147583	25536371	G	ADDxMinLow	3919	0.3971	4.25	2.19e-05	intergenic
15	rs12593658	69830008	T	ADDxMinLow	3918	-0.6617	-4.246	2.225e-05	LOC145837,BC104435
17	rs2044203	35068514	G	ADDxMinLow	3914	0.5007	4.246	2.227e-05	intergenic
12	rs1440724	62411604	A	ADDxMinLow	3916	0.4171	4.246	2.231e-05	FAM19A2
8	rs2403733	133122960	G	ADDxMinLow	3918	-0.8118	-4.245	2.237e-05	intergenic
6	rs2444935	99275290	T	ADDxMinLow	3919	-0.543	-4.244	2.244e-05	intergenic
12	rs12315279	131009612	T	ADDxMinLow	3919	-0.8148	-4.242	2.268e-05	RIMBP2
3	rs6765103	14454286	G	ADDxMinLow	3918	-0.4656	-4.242	2.269e-05	SLC6A6
8	rs1431010	102269024	C	ADDxMinLow	3919	-0.405	-4.239	2.292e-05	intergenic
11	rs4936969	124890396	T	ADDxMinLow	3919	0.4806	4.238	2.305e-05	CCDC15
1	rs6686344	28736350	C	ADDxMinLow	3888	-1.253	-4.236	2.329e-05	PHACTR4
7	rs6945268	141755195	A	ADDxMinLow	3918	-0.4141	-4.236	2.329e-05	MGAM
11	rs7951583	9573518	C	ADDxMinLow	3919	-0.6144	-4.235	2.34e-05	intergenic
13	rs12874356	102155291	T	ADDxMinLow	3918	-0.9175	-4.23	2.387e-05	ITGBL1
12	rs9669794	62414119	C	ADDxMinLow	3919	0.4148	4.226	2.436e-05	FAM19A2
7	rs1982126	157744057	A	ADDxMinLow	3904	-0.4454	-4.225	2.445e-05	PTPRN2
1	rs3827735	115052708	A	ADDxMinLow	3919	-0.6288	-4.224	2.451e-05	TRIM33
7	rs17410662	96231614	A	ADDxMinLow	3894	-0.5835	-4.22	2.501e-05	intergenic
7	rs17155148	81027619	T	ADDxMinLow	3918	-0.4729	-4.219	2.509e-05	intergenic
3	rs7649414	143438609	C	ADDxMinLow	3917	0.404	4.218	2.523e-05	SLC9A9
4	rs29321	114216425	T	ADDxMinLow	3919	-0.4067	-4.216	2.54e-05	ANK2
11	rs9787899	124911845	A	ADDxMinLow	3916	0.4778	4.211	2.601e-05	intergenic
8	rs2732949	5495902	A	ADDxMinLow	3919	-0.4003	-4.21	2.607e-05	intergenic
7	rs17629690	81027425	G	ADDxMinLow	3918	-0.4716	-4.207	2.648e-05	intergenic
1	rs3818813	157718325	G	ADDxMinLow	3917	-0.5203	-4.203	2.688e-05	FCRL2
7	rs11769618	96621498	C	ADDxMinLow	3919	-0.5359	-4.2	2.732e-05	DLX6-AS1
3	rs7623610	70005281	A	ADDxMinLow	3919	0.4033	4.198	2.747e-05	MITF
8	rs6473532	85133802	C	ADDxMinLow	3919	-0.4112	-4.197	2.771e-05	RALYL
6	rs9472114	43695675	G	ADDxMinLow	3918	-0.444	-4.193	2.812e-05	intergenic
15	rs4887368	88676679	T	ADDxMinLow	3919	-0.4645	-4.192	2.832e-05	NTRK3
2	rs4384745	174546068	G	ADDxMinLow	3919	-0.661	-4.191	2.84e-05	intergenic
10	rs10906142	12438783	A	ADDxMinLow	3919	-0.4369	-4.189	2.86e-05	CAMK1D
2	rs11686141	238689558	G	ADDxMinLow	3919	-0.7704	-4.189	2.865e-05	LRRFIP1
6	rs2623971	152831067	T	ADDxMinLow	3919	-0.482	-4.188	2.873e-05	SYNE1
8	rs17631751	17267877	C	ADDxMinLow	3918	-0.984	-4.188	2.879e-05	MTMR7
6	rs388170	160853286	A	ADDxMinLow	3919	-0.4221	-4.188	2.881e-05	SLC22A3
6	rs7758229	160840252	T	ADDxMinLow	3909	-0.4251	-4.187	2.883e-05	SLC22A3
2	rs7573381	78305622	G	ADDxMinLow	3917	-0.4571	-4.187	2.884e-05	BC030125
2	rs10930614	174541769	G	ADDxMinLow	3916	-0.6609	-4.187	2.892e-05	intergenic
21	rs3827166	27481317	G	ADDxMinLow	3916	-0.643	-4.186	2.901e-05	APP
6	rs2048327	160863532	C	ADDxMinLow	3919	-0.4172	-4.183	2.934e-05	SLC22A3
6	rs7356849	26396739	C	ADDxMinLow	3918	0.5989	4.181	2.965e-05	intergenic
16	rs7189496	50485975	T	ADDxMinLow	3919	-0.5169	-4.181	2.968e-05	intergenic
21	rs9637031	18787572	T	ADDxMinLow	3918	-1.213	-4.179	2.987e-05	intergenic
10	rs11812097	3620969	A	ADDxMinLow	3913	-0.5465	-4.179	2.991e-05	BC037918
3	rs4678771	35426559	C	ADDxMinLow	3919	-0.4093	-4.177	3.015e-05	intergenic
1	rs2999878	13786622	C	ADDxMinLow	3918	0.405	4.177	3.023e-05	intergenic
11	rs1079022	45639728	G	ADDxMinLow	3919	0.4319	4.175	3.051e-05	intergenic
8	rs766045	3980978	C	ADDxMinLow	3916	-0.517	-4.17	3.108e-05	CSMD1
7	rs2432636	133269783	T	ADDxMinLow	3917	0.6142	4.167	3.147e-05	EXOC4
11	rs10832589	16311627	T	ADDxMinLow	3919	-0.6958	-4.166	3.165e-05	SOX6
7	rs1404508	96228434	T	ADDxMinLow	3914	-0.5712	-4.164	3.193e-05	intergenic
20	rs6058259	30235302	G	ADDxMinLow	3919	0.4613	4.16	3.247e-05	intergenic
5	rs3906517	107141253	A	ADDxMinLow	3914	-0.9153	-4.16	3.253e-05	intergenic
4	rs10025091	54264543	C	ADDxMinLow	3919	-1.058	-4.157	3.288e-05	FIP1L1,PDGFRA
10	rs1543417	83552795	T	ADDxMinLow	3919	-0.7766	-4.157	3.295e-05	intergenic
14	rs9323497	67873128	T	ADDxMinLow	3919	-0.8714	-4.155	3.327e-05	PLEK2
6	rs1340076	164752315	G	ADDxMinLow	3917	0.4271	4.153	3.346e-05	intergenic
6	rs13217372	6238595	C	ADDxMinLow	3919	-0.5013	-4.153	3.357e-05	F13A1
10	rs7091210	128592809	G	ADDxMinLow	3913	-0.9339	-4.152	3.361e-05	intergenic
21	rs8133473	21266813	T	ADDxMinLow	3919	-0.5235	-4.15	3.396e-05	APP
21	rs2830058	27484968	C	ADDxMinLow	3916	-0.6371	-4.147	3.438e-05	APP
10	rs2051015	16472457	G	ADDxMinLow	3919	-0.5508	-4.147	3.444e-05	PTER
8	rs974208	106121745	T	ADDxMinLow	3916	-0.5058	-4.146	3.449e-05	intergenic
6	rs4712990	26413744	A	ADDxMinLow	3917	0.6641	4.146	3.457e-05	BTN3A1
8	rs11997340	3835098	T	ADDxMinLow	3889	-0.4564	-4.143	3.504e-05	CSMD1
9	rs7036106	135850574	A	ADDxMinLow	3919	0.4959	4.142	3.509e-05	intergenic
4	rs10024216	38764112	A	ADDxMinLow	3918	-0.4127	-4.137	3.59e-05	intergenic
5	rs10473901	85399659	C	ADDxMinLow	3917	-0.7149	-4.135	3.627e-05	intergenic
6	rs12529514	14096658	C	ADDxMinLow	3919	-0.9022	-4.134	3.647e-05	intergenic
6	rs11966339	87630007	T	ADDxMinLow	3907	-0.717	-4.133	3.65e-05	intergenic
3	rs10865798	24891014	T	ADDxMinLow	3899	0.4099	4.133	3.656e-05	intergenic
22	rs2073725	22891308	A	ADDxMinLow	3911	0.9056	4.127	3.747e-05	PRAME
8	rs739337	17202871	G	ADDxMinLow	3919	-1.043	-4.122	3.836e-05	MTMR7
12	rs10492265	115603902	T	ADDxMinLow	3915	0.8203	4.122	3.841e-05	intergenic
17	rs9646423	64582171	G	ADDxMinLow	3917	0.4888	4.121	3.846e-05	PRKCA
1	rs12091488	17555931	A	ADDxMinLow	3918	0.4969	4.121	3.859e-05	PADI1
5	rs1010100	152354943	T	ADDxMinLow	3919	0.4107	4.12	3.871e-05	intergenic
3	rs9873880	72321915	G	ADDxMinLow	3917	-0.4095	-4.118	3.905e-05	intergenic
6	rs2292334	160858188	A	ADDxMinLow	3919	-0.4135	-4.118	3.907e-05	SLC22A3
11	rs4936978	124958914	T	ADDxMinLow	3919	0.4484	4.117	3.925e-05	SLC37A2
4	rs6839829	88454048	C	ADDxMinLow	3912	0.384	4.116	3.929e-05	intergenic
6	rs2292334	160858188	A	ADDxMinLow	3916	-0.4135	-4.115	3.946e-05	SLC22A3
2	rs7559852	9952199	C	ADDxMinLow	3918	-0.3916	-4.115	3.952e-05	intergenic
10	rs2960686	117568272	G	ADDxMinLow	3919	-0.4895	-4.114	3.961e-05	ATRNL1
8	rs7837584	8402347	C	ADDxMinLow	3919	-0.4773	-4.113	3.98e-05	intergenic
1	rs1053107	28607890	T	ADDxMinLow	3917	-1.129	-4.111	4.021e-05	SESN2
15	rs12903497	69793953	A	ADDxMinLow	3917	-0.6797	-4.111	4.024e-05	LOC145837,BC104435
18	rs9946654	73011336	C	ADDxMinLow	3919	-0.9402	-4.11	4.035e-05	intergenic
2	rs1868388	46133175	G	ADDxMinLow	3919	-0.4153	-4.11	4.043e-05	PRKCE
7	rs3801305	36480876	T	ADDxMinLow	3919	0.5326	4.11	4.045e-05	ANLN
6	rs2623966	152853674	C	ADDxMinLow	3919	-0.4711	-4.105	4.117e-05	SYNE1
3	rs1847393	100580257	A	ADDxMinLow	3918	-0.4125	-4.101	4.192e-05	ABI3BP
5	rs12521113	66936418	T	ADDxMinLow	3918	-0.5206	-4.101	4.194e-05	intergenic
21	rs2838087	43089302	C	ADDxMinLow	3908	-0.4593	-4.099	4.235e-05	intergenic
19	rs11878345	35868773	T	ADDxMinLow	3908	0.4211	4.098	4.247e-05	intergenic
6	rs6913013	167327101	C	ADDxMinLow	3918	-0.6761	-4.095	4.302e-05	intergenic
8	rs16869559	103562249	A	ADDxMinLow	3916	-1.014	-4.095	4.307e-05	intergenic
15	rs6496466	88717708	C	ADDxMinLow	3919	-0.4388	-4.092	4.357e-05	NTRK3
7	rs17172038	35928645	G	ADDxMinLow	3915	-0.8427	-4.091	4.378e-05	SEPT7
5	rs7446328	136055430	A	ADDxMinLow	3919	-1.422	-4.09	4.396e-05	intergenic
14	rs11850957	25479542	T	ADDxMinLow	3912	-0.4753	-4.088	4.433e-05	STXBP6
8	rs2977370	59138364	A	ADDxMinLow	3919	-0.6245	-4.088	4.443e-05	intergenic
22	rs3747098	22890066	C	ADDxMinLow	3913	0.888	4.086	4.48e-05	PRAME
13	rs10507851	76875383	C	ADDxMinLow	3919	0.4623	4.085	4.487e-05	intergenic
3	rs831444	71158354	T	ADDxMinLow	3919	-0.4784	-4.085	4.494e-05	FOXP1
18	rs1789250	76715856	A	ADDxMinLow	3919	0.4589	4.084	4.524e-05	intergenic
4	rs6856643	120942372	A	ADDxMinLow	3918	-0.4089	-4.082	4.557e-05	intergenic
18	rs12962160	73013181	G	ADDxMinLow	3919	-0.9327	-4.081	4.574e-05	intergenic
11	rs641838	83285873	C	ADDxMinLow	3914	-0.3945	-4.081	4.583e-05	DLG2
11	rs7118429	101181227	C	ADDxMinLow	3919	-0.6881	-4.08	4.584e-05	intergenic
1	rs6691569	157648098	A	ADDxMinLow	3916	-0.429	-4.079	4.615e-05	FCRL3
14	rs17109642	25630912	A	ADDxMinLow	3918	0.4939	4.074	4.716e-05	intergenic
7	rs12673861	35830851	A	ADDxMinLow	3919	-0.784	-4.074	4.718e-05	intergenic
22	rs742204	35971881	G	ADDxMinLow	3919	-0.5878	-4.073	4.736e-05	intergenic
3	rs6768664	38684466	C	ADDxMinLow	3919	0.3772	4.072	4.759e-05	SCN5A
14	rs10129827	67232573	A	ADDxMinLow	3918	-0.8509	-4.072	4.761e-05	GPHN
6	rs1819144	87642984	G	ADDxMinLow	3919	-0.705	-4.07	4.803e-05	intergenic
7	rs7793958	20512082	C	ADDxMinLow	3918	-0.6138	-4.067	4.861e-05	intergenic
3	rs2686268	71145830	A	ADDxMinLow	3913	-0.4738	-4.065	4.887e-05	FOXP1
10	rs17306423	87308579	G	ADDxMinLow	3915	-0.6257	-4.064	4.924e-05	intergenic
3	rs7614928	170277746	G	ADDxMinLow	3919	-0.4317	-4.063	4.942e-05	CLDN11
2	rs10490734	138012183	G	ADDxMinLow	3919	-0.5037	-4.062	4.953e-05	THSD7B
4	rs29327	114207666	T	ADDxMinLow	3919	-0.3892	-4.062	4.961e-05	ANK2
6	rs2141150	152868632	G	ADDxMinLow	3917	-0.4663	-4.062	4.965e-05	SYNE1
9	rs1805335	110081018	A	ADDxMinLow	3912	0.3977	4.061	4.984e-05	RAD23B
3	rs1160717	26414083	G	ADDxMinLow	3919	-0.3755	-4.059	5.014e-05	intergenic
14	rs1190712	102003864	G	ADDxMinLow	3919	0.3824	4.058	5.043e-05	intergenic
14	rs2269318	103408619	A	ADDxMinLow	3913	-0.6017	-4.057	5.071e-05	CDC42BPB
6	rs7758888	106485391	G	ADDxMinLow	3919	-0.6098	-4.054	5.135e-05	intergenic
7	rs4416750	141733848	A	ADDxMinLow	3918	-0.3956	-4.054	5.135e-05	MGAM
4	rs4975021	39538357	A	ADDxMinLow	3915	-0.5009	-4.049	5.236e-05	UGDH-AS1
2	rs843399	116185335	A	ADDxMinLow	3919	-0.4268	-4.049	5.241e-05	DPP10
11	rs7128099	20356444	G	ADDxMinLow	3918	0.5519	4.047	5.284e-05	intergenic
11	rs896342	45486247	G	ADDxMinLow	3918	0.6468	4.047	5.286e-05	intergenic
11	rs7479920	15473588	C	ADDxMinLow	3913	-0.47	-4.046	5.304e-05	intergenic
18	rs11081475	9366356	A	ADDxMinLow	3918	-0.7189	-4.046	5.312e-05	TWSG1
19	rs17304618	35870436	A	ADDxMinLow	3909	0.4165	4.046	5.321e-05	intergenic
9	rs4742921	107516115	C	ADDxMinLow	3919	-1.928	-4.042	5.391e-05	NIPSNAP3A
10	rs266075	44845133	C	ADDxMinLow	3913	-0.9233	-4.041	5.419e-05	intergenic
8	rs1217646	4294104	T	ADDxMinLow	3917	-0.4889	-4.04	5.451e-05	CSMD1
7	rs4728260	132237410	G	ADDxMinLow	3913	-1.413	-4.039	5.467e-05	PLXNA4
5	rs13170493	20107527	C	ADDxMinLow	3918	0.3911	4.039	5.481e-05	CDH18
11	rs4757326	15488014	G	ADDxMinLow	3917	-0.4673	-4.038	5.486e-05	intergenic
6	rs17828471	152097405	G	ADDxMinLow	3919	-0.5424	-4.037	5.517e-05	ESR1
14	rs17117834	47425203	C	ADDxMinLow	3909	-1.159	-4.037	5.529e-05	MDGA2
9	rs4745416	78147051	C	ADDxMinLow	3919	-0.5103	-4.036	5.552e-05	MIR548H3
9	rs1805335	110081018	A	ADDxMinLow	3918	0.3945	4.035	5.563e-05	RAD23B
13	rs12018034	54928592	G	ADDxMinLow	3915	-0.9187	-4.032	5.631e-05	intergenic
19	rs8104242	56190815	C	ADDxMinLow	3905	-0.6117	-4.032	5.638e-05	EPN1
10	rs902073	16523375	G	ADDxMinLow	3916	-0.5133	-4.032	5.641e-05	PTER
8	rs2898465	17229152	T	ADDxMinLow	3913	-0.8757	-4.031	5.658e-05	MTMR7
18	rs12458743	5572368	C	ADDxMinLow	3918	-0.6773	-4.028	5.724e-05	EPB41L3
20	rs6060627	30262159	T	ADDxMinLow	3918	0.4348	4.026	5.769e-05	BCL2L1
9	rs1343405	79517030	T	ADDxMinLow	3919	0.3809	4.026	5.781e-05	PRUNE2
16	rs935743	57677885	A	ADDxMinLow	3919	-0.5247	-4.025	5.809e-05	GPR56
1	rs3013083	13793207	G	ADDxMinLow	3912	0.3923	4.025	5.812e-05	intergenic
9	rs1010568	78158939	G	ADDxMinLow	3919	-0.5103	-4.024	5.824e-05	MIR548H3
2	rs952747	116188970	G	ADDxMinLow	3919	-0.4241	-4.024	5.83e-05	DPP10
11	rs896340	45487041	A	ADDxMinLow	3893	0.6474	4.023	5.857e-05	intergenic
9	rs7852051	36851358	T	ADDxMinLow	3919	0.4666	4.021	5.899e-05	PAX5
15	rs16976674	56293817	T	ADDxMinLow	3919	-1.059	-4.021	5.917e-05	intergenic
2	rs11691765	174521174	G	ADDxMinLow	3918	-0.3992	-4.019	5.967e-05	intergenic
14	rs1887735	82262489	G	ADDxMinLow	3919	-0.6528	-4.015	6.061e-05	intergenic
7	rs17689091	14057664	G	ADDxMinLow	3918	-0.9019	-4.014	6.088e-05	intergenic
11	rs7127751	92115923	A	ADDxMinLow	3919	-0.462	-4.014	6.091e-05	FAT3
19	rs10420802	57202924	C	ADDxMinLow	3918	-0.642	-4.013	6.11e-05	intergenic
11	rs10838479	45514565	C	ADDxMinLow	3919	0.7882	4.012	6.129e-05	intergenic
12	rs12321159	86484366	G	ADDxMinLow	3919	-0.5655	-4.011	6.161e-05	MGAT4C
6	rs4529305	99173425	C	ADDxMinLow	3918	-0.7236	-4.01	6.196e-05	intergenic
7	rs12673272	96377562	T	ADDxMinLow	3919	-0.6496	-4.009	6.221e-05	intergenic
7	rs12673393	96378040	A	ADDxMinLow	3919	-0.6496	-4.009	6.221e-05	intergenic
11	rs1941430	92108243	T	ADDxMinLow	3918	-0.4589	-4.004	6.337e-05	FAT3
2	rs12472756	36928948	C	ADDxMinLow	3913	0.3802	4.004	6.339e-05	VIT
1	rs1361655	238504548	T	ADDxMinLow	3918	-0.7033	-4.004	6.352e-05	intergenic
6	rs9460322	10152966	A	ADDxMinLow	3917	-0.7826	-4.002	6.388e-05	MRDS1
15	rs10520617	86807542	T	ADDxMinLow	3919	-0.4679	-4.002	6.4e-05	AGBL1
9	rs12003946	986123	A	ADDxMinLow	3903	-0.4595	-4.001	6.415e-05	DMRT3
6	rs1372567	46329404	C	ADDxMinLow	3916	-0.4069	-3.999	6.467e-05	RCAN2
18	rs11875065	9357749	G	ADDxMinLow	3919	0.616	3.999	6.482e-05	TWSG1
3	rs2363520	24948515	T	ADDxMinLow	3919	-0.3764	-3.999	6.484e-05	intergenic
13	rs9518498	102357497	G	ADDxMinLow	3917	-0.3941	-3.998	6.505e-05	ITGBL1
13	rs9300766	103576668	T	ADDxMinLow	3915	-0.3787	-3.998	6.517e-05	intergenic
15	rs7167360	86847227	G	ADDxMinLow	3916	-0.4018	-3.997	6.523e-05	AGBL1,AGBL1-AS1
11	rs11512640	125426323	T	ADDxMinLow	3919	-0.7854	-3.996	6.554e-05	intergenic
6	rs1277149	24116523	T	ADDxMinLow	3919	-1.411	-3.995	6.581e-05	intergenic
14	rs11850894	22780662	T	ADDxMinLow	3915	-0.8274	-3.995	6.584e-05	TCRA,TRA,TRD,TRAC,AV4S1
20	rs6027226	58565241	G	ADDxMinLow	3917	-0.5089	-3.995	6.59e-05	CDH26
8	rs7842590	133124343	A	ADDxMinLow	3918	-0.7621	-3.994	6.61e-05	intergenic
8	rs7846316	117722555	G	ADDxMinLow	3914	-0.6691	-3.994	6.619e-05	EIF3H
3	rs4077501	139997148	T	ADDxMinLow	3919	-1.731	-3.992	6.672e-05	CLSTN2
6	rs9295690	26456069	C	ADDxMinLow	3911	0.5205	3.989	6.744e-05	intergenic
3	rs1992102	21280562	T	ADDxMinLow	3918	0.4474	3.989	6.761e-05	intergenic
10	rs12264728	132139574	C	ADDxMinLow	3918	-0.7571	-3.989	6.766e-05	intergenic
4	rs11099916	154772185	G	ADDxMinLow	3899	-0.5791	-3.988	6.798e-05	intergenic
17	rs916815	55222196	C	ADDxMinLow	3917	0.3824	3.987	6.814e-05	intergenic
4	rs4833095	38799710	C	ADDxMinLow	3918	-0.4419	-3.986	6.829e-05	TLR1
3	rs1503840	100561198	A	ADDxMinLow	3918	-0.3891	-3.985	6.88e-05	ABI3BP
14	rs2798819	95423041	G	ADDxMinLow	3919	-0.4188	-3.985	6.884e-05	intergenic
4	rs7663695	7421007	T	ADDxMinLow	3915	-0.5615	-3.984	6.893e-05	SORCS2
15	rs11857527	86807843	C	ADDxMinLow	3918	-0.4656	-3.984	6.905e-05	AGBL1
1	rs12568320	157744004	G	ADDxMinLow	3918	-0.5028	-3.983	6.932e-05	FCRL2
16	rs763158	606104	A	ADDxMinLow	3913	-0.8751	-3.983	6.932e-05	intergenic
21	rs10460695	27520111	A	ADDxMinLow	3895	-0.6169	-3.983	6.935e-05	APP
10	rs1541466	117594744	G	ADDxMinLow	3911	-0.4747	-3.982	6.948e-05	ATRNL1
11	rs11233649	83221390	A	ADDxMinLow	3919	-0.3837	-3.981	6.973e-05	DLG2
6	rs9389011	132934579	C	ADDxMinLow	3894	-0.4407	-3.981	6.977e-05	intergenic
1	rs955822	157241460	T	ADDxMinLow	3919	-0.516	-3.981	6.99e-05	intergenic
11	rs11022279	12317595	G	ADDxMinLow	3911	-0.3808	-3.981	6.992e-05	MICALCL
1	rs259577	238471915	A	ADDxMinLow	3919	-0.7034	-3.979	7.039e-05	intergenic
14	rs9322912	33356064	A	ADDxMinLow	3918	0.4559	3.979	7.04e-05	intergenic
2	rs16823294	174617984	A	ADDxMinLow	3918	-1.178	-3.977	7.097e-05	intergenic
4	rs11735377	137984231	G	ADDxMinLow	3913	0.5165	3.976	7.13e-05	intergenic
1	rs12130232	157259119	G	ADDxMinLow	3919	-0.4035	-3.976	7.144e-05	intergenic
2	rs12470091	76948525	A	ADDxMinLow	3918	0.6643	3.974	7.18e-05	intergenic
7	rs6467740	137854951	G	ADDxMinLow	3919	-0.4063	-3.974	7.207e-05	intergenic
5	rs153914	95034918	T	ADDxMinLow	3916	0.7521	3.973	7.239e-05	intergenic
20	rs1484994	30305975	G	ADDxMinLow	3919	0.4314	3.972	7.265e-05	BCL2L1
20	rs879982	30398510	G	ADDxMinLow	3918	0.4313	3.97	7.326e-05	intergenic
1	rs2359534	13799457	T	ADDxMinLow	3919	0.3869	3.969	7.355e-05	intergenic
1	rs3811445	248039713	A	ADDxMinLow	3919	0.377	3.967	7.405e-05	TRIM58
17	rs17763658	43922640	A	ADDxMinLow	3918	-0.7301	-3.967	7.407e-05	MAPT-AS1,SPPL2C
2	rs1400064	124729011	C	ADDxMinLow	3915	-0.7803	-3.967	7.423e-05	intergenic
18	rs17557502	7810110	T	ADDxMinLow	3919	0.6226	3.966	7.447e-05	PTPRM
11	rs989088	93745638	A	ADDxMinLow	3919	-1.316	-3.964	7.509e-05	intergenic
2	rs11900448	149942519	A	ADDxMinLow	3918	-0.4076	-3.963	7.549e-05	LYPD6B
9	rs11140851	87703126	A	ADDxMinLow	3919	-0.507	-3.962	7.554e-05	intergenic
3	rs9878780	112118529	G	ADDxMinLow	3916	-0.4397	-3.961	7.6e-05	intergenic
1	rs2745945	208188196	C	ADDxMinLow	3917	-1.174	-3.961	7.609e-05	intergenic
10	rs17093700	117635798	G	ADDxMinLow	3919	-0.4612	-3.961	7.609e-05	ATRNL1
13	rs1407761	101095827	A	ADDxMinLow	3919	0.3778	3.961	7.612e-05	PCCA
7	rs11983897	21180456	A	ADDxMinLow	3917	-0.3936	-3.96	7.62e-05	intergenic
9	rs824265	28784343	C	ADDxMinLow	3908	-0.5463	-3.96	7.633e-05	LINGO2
20	rs6060599	30257754	G	ADDxMinLow	3918	0.4301	3.96	7.643e-05	BCL2L1
18	rs16954996	9357199	A	ADDxMinLow	3919	0.6106	3.959	7.659e-05	TWSG1
2	rs11889063	75666640	C	ADDxMinLow	3918	0.3794	3.958	7.685e-05	intergenic
8	rs9772104	26424236	G	ADDxMinLow	3919	-0.5664	-3.954	7.818e-05	DPYSL2
9	rs942292	110076032	C	ADDxMinLow	3917	0.3864	3.954	7.824e-05	RAD23B
9	rs2416594	120060374	G	ADDxMinLow	3919	0.3816	3.953	7.87e-05	ASTN2
7	rs4602779	37190927	C	ADDxMinLow	3919	-0.5912	-3.952	7.874e-05	ELMO1
1	rs9438970	39295972	T	ADDxMinLow	3917	0.446	3.952	7.895e-05	intergenic
22	rs10483161	32210763	C	ADDxMinLow	3918	-0.6384	-3.95	7.952e-05	DEPDC5
1	rs4908744	8304607	A	ADDxMinLow	3919	-0.3877	-3.95	7.958e-05	intergenic
10	rs2892352	6942102	A	ADDxMinLow	3919	-0.4162	-3.95	7.958e-05	intergenic
3	rs17350445	187632339	T	ADDxMinLow	3919	-0.7674	-3.947	8.043e-05	intergenic
2	rs3771790	75070567	T	ADDxMinLow	3919	-0.6032	-3.945	8.13e-05	HK2
8	rs1529605	102261691	C	ADDxMinLow	3909	-0.374	-3.944	8.16e-05	intergenic
5	rs13180182	150880781	T	ADDxMinLow	3916	0.5548	3.944	8.161e-05	intergenic
7	rs10239061	133304255	T	ADDxMinLow	3914	0.5821	3.941	8.245e-05	EXOC4
6	rs9472113	43695564	A	ADDxMinLow	3919	-0.4187	-3.939	8.342e-05	intergenic
18	rs1442360	41025830	T	ADDxMinLow	3919	-0.7183	-3.938	8.368e-05	intergenic
11	rs11019937	92106781	A	ADDxMinLow	3919	-0.4511	-3.937	8.391e-05	FAT3
6	rs17461290	128829236	T	ADDxMinLow	3918	0.4814	3.935	8.457e-05	PTPRK
13	rs12561491	108804959	C	ADDxMinLow	3919	-0.6046	-3.935	8.466e-05	intergenic
2	rs4954491	138001680	T	ADDxMinLow	3917	-0.4312	-3.934	8.494e-05	THSD7B
2	rs3755454	75078201	T	ADDxMinLow	3918	-1.037	-3.932	8.559e-05	HK2
1	rs725377	157220089	G	ADDxMinLow	3918	-0.3866	-3.932	8.563e-05	intergenic
11	rs11020587	93643089	G	ADDxMinLow	3918	-1.289	-3.931	8.594e-05	intergenic
14	rs7141416	95430359	T	ADDxMinLow	3917	-0.484	-3.931	8.598e-05	intergenic
1	rs7532570	216504269	G	ADDxMinLow	3919	0.7165	3.931	8.599e-05	USH2A
15	rs4777155	69841618	C	ADDxMinLow	3919	-0.6017	-3.931	8.6e-05	LOC145837,BC104435
2	rs12469604	124678253	A	ADDxMinLow	3916	0.5599	3.931	8.602e-05	intergenic
5	rs2216588	170281716	G	ADDxMinLow	3917	-0.6863	-3.931	8.61e-05	intergenic
6	rs4576290	106504727	C	ADDxMinLow	3918	-0.5846	-3.929	8.682e-05	intergenic
15	rs6598325	100853379	T	ADDxMinLow	3913	0.39	3.929	8.69e-05	ADAMTS17
6	rs4709946	165946772	C	ADDxMinLow	3919	-0.7994	-3.929	8.693e-05	PDE10A
1	rs11804512	28828893	T	ADDxMinLow	3919	-1.162	-3.928	8.697e-05	intergenic
4	rs1847333	120939273	T	ADDxMinLow	3919	-0.396	-3.928	8.707e-05	intergenic
13	rs12858695	109248034	C	ADDxMinLow	3918	0.4295	3.928	8.71e-05	intergenic
9	rs7035258	29267427	C	ADDxMinLow	3911	-0.7357	-3.928	8.716e-05	intergenic
4	rs4420973	10751743	C	ADDxMinLow	3914	-0.4331	-3.928	8.722e-05	intergenic
1	rs1846224	216724215	G	ADDxMinLow	3914	0.4204	3.927	8.738e-05	ESRRG
11	rs1941436	92112727	A	ADDxMinLow	3919	-0.4498	-3.925	8.828e-05	FAT3
8	rs10503965	34523224	G	ADDxMinLow	3918	-0.5105	-3.924	8.856e-05	intergenic
12	rs11832968	7834612	C	ADDxMinLow	3911	-0.4257	-3.923	8.904e-05	intergenic
13	rs9513909	102176244	C	ADDxMinLow	3919	-0.7477	-3.922	8.929e-05	ITGBL1
3	rs12489021	85021664	A	ADDxMinLow	3918	-0.6657	-3.92	9.016e-05	CADM2
4	rs11562830	118436724	C	ADDxMinLow	3909	-0.7357	-3.918	9.088e-05	intergenic
5	rs9292849	20024013	A	ADDxMinLow	3912	0.3817	3.914	9.218e-05	CDH18
6	rs7747460	136727603	C	ADDxMinLow	3912	-1.523	-3.914	9.222e-05	MAP7
12	rs3741886	106466859	C	ADDxMinLow	3919	-0.7293	-3.914	9.237e-05	NUAK1
6	rs9373826	106458794	G	ADDxMinLow	3919	-0.5909	-3.914	9.239e-05	intergenic
17	rs12938937	64569453	T	ADDxMinLow	3912	0.4626	3.912	9.296e-05	PRKCA
9	rs12005831	985569	G	ADDxMinLow	3916	-0.4466	-3.911	9.346e-05	DMRT3
1	rs6703082	157256739	A	ADDxMinLow	3918	-0.6132	-3.91	9.375e-05	intergenic
12	rs10784919	71870263	A	ADDxMinLow	3818	-0.437	-3.91	9.375e-05	LGR5
3	rs9809990	168871394	G	ADDxMinLow	3919	-0.3733	-3.909	9.414e-05	MECOM
8	rs6983262	26433886	T	ADDxMinLow	3915	-0.5563	-3.908	9.468e-05	DPYSL2
6	rs6928621	4715325	T	ADDxMinLow	3919	-1.006	-3.908	9.482e-05	CDYL
11	rs3924747	7725092	T	ADDxMinLow	3914	-0.3965	-3.907	9.487e-05	OVCH2
1	rs927019	64082279	G	ADDxMinLow	3918	-0.5035	-3.907	9.518e-05	PGM1
2	rs1451805	143973860	G	ADDxMinLow	3909	-0.4189	-3.907	9.52e-05	ARHGAP15
7	rs9641952	133303452	G	ADDxMinLow	3910	0.5781	3.906	9.528e-05	EXOC4
14	rs10146559	25579277	T	ADDxMinLow	3919	-0.476	-3.906	9.547e-05	intergenic
2	rs11690846	179021948	G	ADDxMinLow	3916	-0.6304	-3.906	9.559e-05	intergenic
11	rs1939920	123672886	T	ADDxMinLow	3918	0.4265	3.905	9.587e-05	intergenic
8	rs9298259	76524363	C	ADDxMinLow	3916	0.4996	3.905	9.598e-05	intergenic
14	rs7145739	75805561	A	ADDxMinLow	3918	-0.6324	-3.903	9.668e-05	intergenic
3	rs9870414	170263945	T	ADDxMinLow	3916	-0.4206	-3.902	9.682e-05	CLDN11
11	rs2156827	15260124	A	ADDxMinLow	3919	-0.3781	-3.902	9.71e-05	INSC
1	rs1340203	191862551	G	ADDxMinLow	3918	-0.7126	-3.9	9.799e-05	intergenic
8	rs7011504	17208533	C	ADDxMinLow	3919	-0.8966	-3.899	9.829e-05	MTMR7
4	rs10008492	38765720	T	ADDxMinLow	3919	-0.3797	-3.898	9.869e-05	intergenic
6	rs9478984	151513858	G	ADDxMinLow	3916	-0.3741	-3.898	9.874e-05	intergenic
5	rs4700604	62987527	A	ADDxMinLow	3910	0.5153	3.897	9.888e-05	intergenic
6	rs6940651	152942015	T	ADDxMinLow	3919	-0.5248	-3.897	9.903e-05	SYNE1
14	rs12434228	54427602	T	ADDxMinLow	3918	-0.6804	-3.896	9.944e-05	intergenic
11	rs7925428	128724209	G	ADDxMinLow	3918	-0.3913	-3.895	9.977e-05	KCNJ1
