# Supplementary material for: Multi-level evidence of an allelic hierarchy of USH2A variants in hearing, auditory processing and speech/language outcomes
Source: Commun Biol. 2020 Apr 20;3:180. doi: 10.1038/s42003-020-0885-5 (PMC7170883; doi:10.1038/s42003-020-0885-5)
Supplement: Supplementary file 4 — Supplementary Data 3 [file 42003_2020_885_MOESM4_ESM.csv]

Subject	NST 15kHz	NST 40kHz		EBT 100: 10.5kHz Cue 2 Day 1	EBT 100: 10.5kHz Cue 5 Day 1	EBT 100: 10.5kHz Cue 10 Day 1	EBT 100: 10.5kHz Cue 20 Day 1	EBT 100: 10.5kHz Cue 30 Day 1	EBT 100: 10.5kHz Cue 40 Day 1	EBT 100: 10.5kHz Cue 50 Day 1	EBT 100: 10.5kHz Cue 75 Day 1	EBT 100: 10.5kHz Cue 100 Day 1	EBT 100: 10.5kHz Cue 2 Day 2	EBT 100: 10.5kHz Cue 5 Day 2	EBT 100: 10.5kHz Cue 10 Day 2	EBT 100: 10.5kHz Cue 20 Day 2	EBT 100: 10.5kHz Cue 30 Day 2	EBT 100: 10.5kHz Cue 40 Day 2	EBT 100: 10.5kHz Cue 50 Day 2	EBT 100: 10.5kHz Cue 75 Day 2	EBT 100: 10.5kHz Cue 100 Day 2	EBT 100: 10.5kHz Cue 2 Day 3	EBT 100: 10.5kHz Cue 5 Day 3	EBT 100: 10.5kHz Cue 10 Day 3	EBT 100: 10.5kHz Cue 20 Day 3	EBT 100: 10.5kHz Cue 30 Day 3	EBT 100: 10.5kHz Cue 40 Day 3	EBT 100: 10.5kHz Cue 50 Day 3	EBT 100: 10.5kHz Cue 75 Day 3	EBT 100: 10.5kHz Cue 100 Day 3	EBT 100: 10.5kHz Cue 2 Day 4	EBT 100: 10.5kHz Cue 5 Day 4	EBT 100: 10.5kHz Cue 10 Day 4	EBT 100: 10.5kHz Cue 20 Day 4	EBT 100: 10.5kHz Cue 30 Day 4	EBT 100: 10.5kHz Cue 40 Day 4	EBT 100: 10.5kHz Cue 50 Day 4	EBT 100: 10.5kHz Cue 75 Day 4	EBT 100: 10.5kHz Cue 100 Day 4	EBT 100: 10.5kHz Cue 2 Day 5	EBT 100: 10.5kHz Cue 5 Day 5	EBT 100: 10.5kHz Cue 10 Day 5	EBT 100: 10.5kHz Cue 20 Day 5	EBT 100: 10.5kHz Cue 30 Day 5	EBT 100: 10.5kHz Cue 40 Day 5	EBT 100: 10.5kHz Cue 50 Day 5	EBT 100: 10.5kHz Cue 75 Day 5	EBT 100: 10.5kHz Cue 100 Day 5
1	267.51	31.14		80.78	67.53	55.58	55.85	38.55	48.62	53.75	52.79	65.99	64.63	51.24	45.26	44.09	43.59	34.8	39.43	35.29	50.43	82.21	57.32	59.09	69.93	68.21	66.93	69.34	53.47	57.84	79.37	83.98	96.07	76.74	69.82	60.16	63.33	57.78	71.81	58.37	43.51	45.06	45.48	44.61	45.2	39.87	44.82	42.8
2	102.96	38.05		70.6	87.24	84.46	68.75	44.71	79.69	63.35	63.08	55.93	46.01	40.05	44.35	37.37	32.78	38.86	35.66	44.46	33.29	67.75	68.23	56.05	46.59	45.38	46.13	40.19	52.9	38.61	61.05	39.26	37.9	39.85	32.41	33.42	44.86	34.35	35.71	77.42	59.2	59.6	61.07	40.58	54.24	44.17	40.09	42.16
3	110.42	36.63		82.64	88.91	88.44	68.92	65.04	83.32	69.8	84.35	94.06	55.55	54.33	49.8	44.34	42.41	50.72	48.57	44.02	49.28	72.69	79.41	58.81	56.94	52.96	54.74	63.16	54.9	52.97	64.61	54	50.77	48.2	50.6	49.12	63.71	53.67	60.16	92.03	64.23	66.72	68.99	61.54	64.87	56.15	57.84	62.01
4	64.19	50.17		74.07	81.09	64.58	60.07	63.37	55.82	68.32	55.53	58.37	54.64	51.33	49.15	45.02	50.12	49.69	47.65	47.04	55.88	57.02	50.01	46.33	49.47	46.97	43.1	46.91	43.15	41.07	56.93	56.96	53.2	51.75	53.25	52.89	53.1	49.3	43.04	61.03	57.22	49.72	44.52	43.13	49.57	55.62	53.3	49.72
5	80.43	25.55		66.6	69.2	64.24	75.35	52.21	59.06	59.56	45.32	63.54	64.07	57.54	45.03	34.32	41.55	37.81	45.95	45.91	45.77	67.52	49.36	54.44	53.18	48.46	62.74	49.76	32.63	67.17	39.14	35.22	44.38	31.37	31.26	23.79	31.73	32.47	28.22	89.08	39.8	50.75	40.79	33.31	36.36	68.87	46.69	52.14
6	117.24	45.3		56.75	70.41	47.29	50.19	42.89	48.54	53.23	48.63	47.26	71.69	64.88	55.33	54.07	52.76	55.99	65.11	57.26	52.13	88.71	67.72	70.45	58.75	57.11	66.92	72.7	63.14	59.43	60.44	38.06	37.98	39.33	45.08	41.95	45.68	38.27	39.87	42.45	35.35	40.85	38.94	34.69	29.43	37.38	38.85	36.54
7	110.98	53.6		66.69	85.52	58.63	67.01	51.01	61.86	71.84	60.97	77.02	72.91	64.76	57.24	58.89	55.92	54.36	54.75	45.79	54.58	73.74	60.94	66.41	49.36	53.72	54.02	52.3	53.57	52.03	58.09	52.28	50.88	61.83	65.34	61.01	46.38	56.9	51.34	49.41	51.88	52.41	38.63	48.05	43.66	43.78	43.03	45.88
8	104.01	72.58		62.1	68.4	66.82	61.33	51.23	67.55	67.27	53.07	61.07	56.8	56.54	53.12	60.27	57.09	53.06	57.42	41.06	64.59	94.62	71.69	74.23	70.78	71.98	72.34	79.54	68.54	80.03	69.2	68	64.29	57.4	67.15	66.8	59.96	55.73	63.3	60.24	70.32	64.8	53.92	60.9	57.81	56.11	46.83	53.84
9	87.34	48.8		102.54	97.83	105.9	75.35	65.14	78.01	81.06	75.83	96.36	45.58	35.86	40.57	47.94	45.25	39.26	56.37	29.67	40.92	104.86	83.31	78.15	72.27	80.35	76.98	97.16	81.76	87.75	59.96	58.25	54.19	63.51	52.05	52.79	54.17	49.8	54.54	77.7	97.35	72.64	63.06	70.48	69.06	68.19	53.94	65.17
10	82.86	53.55		77.32	79.05	77.84	78.91	81.17	72.04	69.67	73.4	78.16	90	74.38	81.76	75.34	68.8	66.97	83.69	67.84	66.84	57.96	70.99	65.3	69.19	69.24	72.96	63.44	59.35	58.53	83.6	70.6	75	71.69	67.13	70.93	70.97	69.17	67.27	82.8	91.95	80.02	91.68	97	90.67	96.33	79.77	92.88
11	100.99	97.47		63.38	53.55	54.55	55.45	41.76	50.5	54.69	34.66	61.11	58.82	44.85	39.37	38.36	35.48	39.04	47.77	35.88	38.35	52.12	53.39	42.36	48.5	48.92	39.28	39.61	32.02	43.69	49.15	42.89	39.92	40.65	43.86	36.7	43.7	40.09	42.66	49.51	43.32	44.68	36.02	31.16	50.34	44.7	32.14	52.24
12	105.33	41.33		61.67	79.43	63.92	45.23	50.58	48.58	57.24	35.63	39.49	73.69	52.83	59.56	51.5	49.5	48.88	49.87	35.71	50.44	46.26	45.04	48.76	37.55	36.42	33.58	38.56	37.92	39.05	58.96	44.35	41.1	38.62	40.92	36.83	42.32	46.02	46.71	65.24	45.69	39.44	41.26	35.93	36.89	54.27	36.47	36.52
13	89.63	53.49		63.87	83.81	63.79	51.39	62.13	48.47	61.45	42.63	48.82	68.65	68.89	59.81	61.46	57.19	52.28	73.5	48.55	57.77	68.7	51.72	57.12	45.41	50.29	44.89	62.26	49.56	55.25	81.65	73.97	64.19	71.94	77.52	57.52	62.87	68.96	69.59	66.18	56.32	46.96	47.78	44.44	49.83	52.42	49.53	49.54
14	48.14	58.66		56.83	73.19	63.26	52.25	55.89	48.69	52.38	42.38	51.39	61.08	56.01	56.88	56.27	53.55	48.54	52.38	48.21	55.78	69.06	55.6	58.9	54.43	54.13	46.77	51.6	46.07	52.61	51.88	61.86	49.77	49.34	60.71	48.17	45.07	51.37	55.64	57.02	44.81	43.01	42.83	34.73	37.73	41.4	42.27	42.14
15	44.9	95.38		94.2	70.68	72.26	72.77	72.54	65.81	82.82	48.56	74.9	63.11	64.33	69.08	60.54	50.1	59.34	52.85	46.66	70.8	78.67	61.52	66.94	70.21	69.36	81.1	63.88	71.23	74.57	61.22	58.02	46.04	57.38	57.64	76.76	63.83	54.99	66.05	51.87	37.86	40.13	40.56	32.97	41.74	39.13	47.5	48.51
16	103.18	45.74		80.3	80.68	75.86	68.51	77.71	62.52	62.82	71.09	65.02	74.83	89.64	62.77	61.08	57.9	65.78	68.63	48.72	63.73	80.19	70.35	73.3	59.05	55.28	60.22	63.49	66.02	61.79	66.23	71.35	61.94	53.65	65.68	58.5	63.14	51.6	68.8	96.62	73.6	57.29	64.97	59.89	72.51	75.63	62.41	71.05
17	69.3	48.47		81.12	74.97	77.78	57.73	54.39	56.25	60.36	44.24	65.59	70.64	66.96	64.07	47.96	47.61	45.09	47.2	36.74	48.67	51.89	52.67	46.98	56.71	41.78	49.64	50.22	46.31	52.56	69.31	67.14	48.27	52.56	57.03	49.07	43.15	51.33	62.7	64.81	56.69	42.86	54.48	43.01	44.59	45.43	39.6	54.2
18	89	62.78		89.54	79.97	84.32	74.7	79.28	67.23	83.2	60.81	89.06	90.55	68.3	72.04	62.52	58.71	58.3	63.74	54.21	70.41	56.83	61.83	54.3	58.8	48.34	59.16	62.85	52.59	61.75	77.1	84.63	67.82	74.81	70.3	68.33	67.12	80.9	83.05	79.51	75.4	72.2	75.04	71.2	70.99	70.44	56.56	61.12
19	61.46	46.72		86.64	78.25	67.3	66.79	68.95	61.82	67.67	62.43	72.87	63.41	58.71	54.58	51.09	49.86	56.52	52.2	52.39	61.99	56.99	59.78	52.99	54.98	47.29	60.43	53.19	46.75	52.85	74.54	63.2	59.82	73.51	68.64	60.23	52.98	68.34	51.66	51.58	61.02	55.23	54.87	53.91	50.55	49.13	42.93	52.88
20	53.79	68		69.05	65.79	75.7	64.61	66.26	70.95	64.69	66.18	68.01	75.28	57.8	74.25	74.62	74.16	69.98	70.68	66.66	62	58.92	62.15	47.18	48.5	50.56	60.84	47.08	55.73	55.72	64.45	58.44	52.37	71.85	53.35	62.24	64.97	59.98	62.84	80.64	62.95	53.83	62.01	72.99	71.55	89.81	68.97	66.09
21	115.51	59.27		80.71	80.41	80.12	66.62	51.18	61.69	62.58	63.66	57.51	62.22	50.34	39.86	48.3	47.24	50.32	69.15	35.08	47.58	70.91	56.18	49.08	42.86	40.49	40.81	56.43	48.96	52.36	48.9	40.31	45.35	36.63	39.09	49.35	47.58	46.22	35.67	39.15	58.92	51.88	47.86	65.87	39.45	45.24	39.6	45.95
22	96.35	50.5		100.49	87.81	83.94	86.73	60.78	71.27	65.7	51.97	76.98	87.62	66.36	57.37	63.11	61.24	54.49	83.63	62.82	62.86	102.94	71.83	79.98	59.09	60.6	65.7	69.11	54.38	60.62	73.09	70.17	53.31	53.36	67.24	67.07	65.74	46.27	45.54	66.37	46.83	51.39	50.74	43.3	47.55	54.36	48.68	64.37
23	87.54	58.56		85.85	76.31	66.11	63.92	58.09	60.26	48.02	45.17	59.26	73.09	65.83	49.24	63.89	57.96	58.33	57.82	69.48	61.78	106.29	61.62	68.2	58.37	59.99	61.42	63.47	47.4	60.48	64.57	75.49	48.38	54.18	50.58	55.54	62.98	41.56	45.17	54.48	48.45	43.4	41.8	38.83	49.7	49.78	43.27	50.83
24	65.83	65.53		87.7	84.19	85.6	78.66	66.64	73.37	64.26	58.88	66.29	78.26	67.25	60.45	64.92	58.15	54.53	63.29	57.38	65.03	77.36	75.8	68.97	59.61	61.09	64.85	52.88	54.01	67.38	79.83	67.95	64.94	65.58	58.7	65.01	72.36	66.07	61.68	98.74	83.41	71.81	73.95	71.38	73.52	76.14	66.04	84.21
25	69.59	58.65		91.61	79.16	86.39	66.23	57.07	63.35	51.02	63.2	54.94	75.01	65.2	56.65	65.49	60.45	53.41	48.84	58.55	52.56	70.17	57.77	65.7	55.51	59.03	51.85	57.91	56.2	58.47	69.79	61.55	49.73	44.89	51.05	67.77	63.35	55.33	56.46	93.13	78.61	84.15	87.99	75.09	58.03	92.79	69.73	136.84
26	132.61	77.84		78.38	80.84	82.87	88.27	70.18	74.85	80.61	83.56	77.89	68.4	79.12	78.8	76.59	60.71	61.67	70.51	63.81	75.54	72.96	69	63.55	71.96	62.62	62.38	58.19	50.68	57.29	89.51	60.91	62.39	59.16	57.76	58.44	51.07	62.9	65.56	79.01	71.56	77.41	64.78	73.06	74.85	74.01	70.49	69.43
27	38.35	121.44		65.82	63.72	66.13	67.63	57.48	46.69	58.84	51.19	58.22	94.94	84.74	72.34	74.25	71.75	72.93	88.38	69.1	90.42	68.7	69.88	86.26	66.87	51.96	71.34	68.24	43.24	59.53	76.98	38.4	45.39	41.38	41.91	55.36	47.49	64.18	57.01	33.89	37.39	30.39	34.67	32.66	32.31	36.81	34.67	38.54
28	91.18	70.02		73.97	68.18	71.92	70.47	58.83	61.33	64.02	60.22	70.55	102	71.75	72.29	66.68	69.15	65.6	72.82	59.9	63.38	88.12	77.82	92.3	75.41	68.84	80.09	84.94	59.09	79.87	68.85	65.78	66.02	63.64	57.76	68.05	67.97	65.45	63.46	69.05	60.99	59.52	60.92	69.27	61.08	60.7	58.05	66.7
29	52.12	65.39		63.62	58.76	60.4	59.62	59.26	55.04	57.33	52.22	52.57	72.5	66.36	55.99	62.72	46.69	61.51	65.18	48.75	49.96	76.41	60.21	75.78	59.28	66.56	67.35	72.34	53.19	65.93	65.01	63.26	55.1	68.25	67.37	68.72	55.51	67.09	65.3	63.58	52.88	57.15	45.55	46.75	58.45	53.07	50.36	64.87
30	71	43.7		78.69	75.24	86.23	84.17	70.53	72.11	80.92	50.96	56.94	73.4	71.74	67.44	65.18	67.51	69	76.62	65.69	71.16	81.75	84.44	66.85	73.07	63.06	72.1	74.23	64.69	59	87.07	73.75	66.62	64.83	63.64	61.11	76.96	54.94	74.86	62.11	59.26	54.99	60.54	50.98	58.47	62.04	69.76	60.28
31	109.12	72.99		89.97	71.54	66.23	73.52	63.34	70.07	72.65	51.36	63.87	79.98	57.49	60.64	74.7	60.84	58.04	64.43	51.18	66.38	85.01	87.48	75.49	71.14	61.06	68.83	77.28	81.03	76.28	64.53	40.64	60.48	52.26	62.71	43.34	58.16	58.25	45.18	66.22	69.73	67.74	66.9	59.97	74.94	64.79	57.19	51.44
33	96.42	62.51		84.15	65.6	64.61	58.59	63.01	56.37	70.07	51.6	65.36	91.96	61.09	67.55	67.21	67.56	73.92	68.17	66.26	73.22	86.22	64.62	58.61	66.14	60.25	54.71	69.83	56.96	61	66.33	49.6	49.94	42.76	42.43	38.63	54.13	48.7	47.2	65.86	59.9	55.31	60.79	53.35	53.12	70.57	49.24	52.8
34	74.65	50.73		74.29	60.26	67.26	65.44	70.49	66.69	71.51	65.08	57.69	62.61	61.39	54.95	54.05	56.56	51.44	59.37	54.12	66.88	91.22	79.92	69.61	74.38	79.73	73.11	83.05	74.8	67.03	65.79	68.36	59.55	48.09	51.84	49.83	70.91	59.11	59.34	50.1	47.67	43.02	44.99	40.32	43.71	54.12	59.01	40.53
35	53.95	52.68		94.11	100.04	71.49	66.73	68.6	79.06	87.27	64.81	73.6	84.4	84.79	65.78	63.51	51.81	54.07	93.35	62.99	87.99	58.51	71.99	51.3	48.84	53.67	72.72	78.16	47.95	47.89	64.49	77.81	57.62	71.72	45.77	58.45	57.81	45.61	42.57	57.65	59.59	49.02	63.08	56.56	67.99	51.51	58.21	58.79
36	79.91	55.17		112.4	91.6	94.87	77.41	71.4	78.54	82.14	78.39	81.42	49.21	37.04	43.14	43.54	35.13	34.84	52.39	34.48	39.86	72.38	60.21	76.62	57.31	60.36	58.03	76.8	49.93	64.25	51.48	62.43	53.88	53.64	56.75	45.64	51.23	46.68	52.49	55.26	61.13	49.61	49.66	53.38	63.09	51.13	45.71	55.24
[truncated: 60 more columns]
