# Supplementary material for: Multi-level evidence of an allelic hierarchy of USH2A variants in hearing, auditory processing and speech/language outcomes
Source: Commun Biol. 2020 Apr 20;3:180. doi: 10.1038/s42003-020-0885-5 (PMC7170883; doi:10.1038/s42003-020-0885-5)
Supplement: Supplementary file 5 — Supplementary Data 4 [file 42003_2020_885_MOESM5_ESM.csv]

dataset	Subject	repertoire file	syllable number	syllable start time (sec)	syllable end time (sec)	repertoire unit (RU) number	Syllable number	Syllable start time (sec)	Syllable end time (sec)	starting frequency (kHz)	final frequency (kHz)	minimum frequency (kHz)	maximum frequency (kHz)	mean frequency (kHz)	frequency bandwidth (kHz)	syllable duration (msec)	inter-syllable interval (msec)	total syllable energy (dB)	peak syllable amplitude (dB)
Ush2a	1	Ush2a Subj 1_normalized	1	23.1712	23.1872	3	1	23.1712	23.1872	82.28	78.37	78.13	84.47	77.65	6.35	16	3947.2	17.31	9.26
Ush2a	1	Ush2a Subj 1_normalized	2	27.1344	27.168	22	2	27.1344	27.168	91.31	73.24	73.49	104.49	81.46	31.01	33.6	544	14.44	2.37
Ush2a	1	Ush2a Subj 1_normalized	3	27.712	27.7312	3	3	27.712	27.7312	90.58	77.15	77.15	105.96	85.73	28.81	19.2	7040	21.13	9.96
Ush2a	1	Ush2a Subj 1_normalized	4	34.7712	34.7888	3	4	34.7712	34.7888	79.1	69.58	73	80.08	73.45	7.08	17.6	296	13.29	5.56
Ush2a	1	Ush2a Subj 1_normalized	5	35.0848	35.0992	3	5	35.0848	35.0992	93.02	77.88	78.13	104.49	80.41	26.37	14.4	193.6	11.8	2.75
Ush2a	1	Ush2a Subj 1_normalized	6	35.2928	35.3104	4	6	35.2928	35.3104	77.39	67.63	68.36	79.35	70.17	10.99	17.6	3166.4	7.51	-3.42
Ush2a	1	Ush2a Subj 1_normalized	7	38.4768	38.496	3	7	38.4768	38.496	79.35	75.93	74.95	82.28	69.26	7.32	19.2	193.6	12.89	5.18
Ush2a	1	Ush2a Subj 1_normalized	8	38.6896	38.704	3	8	38.6896	38.704	78.13	68.36	68.85	79.35	74.21	10.5	14.4	84.8	18.9	10.92
Ush2a	1	Ush2a Subj 1_normalized	9	38.7888	38.8112	4	9	38.7888	38.8112	88.87	76.9	77.15	104.74	86.26	27.59	22.4	3089.6	15.39	1.58
Ush2a	1	Ush2a Subj 1_normalized	10	41.9008	41.9312	4	10	41.9008	41.9312	88.13	64.94	65.43	104.49	77.04	39.06	30.4	179.2	25.27	13.78
Ush2a	1	Ush2a Subj 1_normalized	11	42.1104	42.1312	3	11	42.1104	42.1312	85.45	75.93	75.93	104.49	81.94	28.56	20.8	110.4	23.9	15.6
Ush2a	1	Ush2a Subj 1_normalized	12	42.2416	42.2608	1	12	42.2416	42.2608	80.57	73	73.49	83.98	77.12	10.5	19.2	107.2	20.22	8.53
Ush2a	1	Ush2a Subj 1_normalized	13	42.368	42.3824	1	13	42.368	42.3824	70.56	67.87	68.12	72.02	69.54	3.91	14.4	216	10.04	0.98
Ush2a	1	Ush2a Subj 1_normalized	14	42.5984	42.6288	9	14	42.5984	42.6288	78.86	55.18	69.09	81.3	67.55	12.21	30.4	51.2	18.7	9.59
Ush2a	1	Ush2a Subj 1_normalized	15	42.68	42.7504	16	15	42.68	42.7504	72.75	58.84	61.28	76.17	68.76	14.89	70.4	57.6	25.75	12.86
Ush2a	1	Ush2a Subj 1_normalized	16	42.808	42.864	25	16	42.808	42.864	60.79	55.18	55.91	70.8	64.42	14.89	56	560	19.85	6.22
Ush2a	1	Ush2a Subj 1_normalized	17	43.424	43.5072	20	17	43.424	43.5072	77.64	49.32	49.32	81.79	61.41	32.47	83.2	172.8	26.64	10.83
Ush2a	1	Ush2a Subj 1_normalized	18	43.68	43.7104	4	18	43.68	43.7104	77.39	68.6	70.07	79.83	73.86	9.77	30.4	76.8	16.63	4.16
Ush2a	1	Ush2a Subj 1_normalized	19	43.7872	43.8048	3	19	43.7872	43.8048	75.2	65.43	65.67	80.57	70.78	14.89	17.6	86.4	20.74	10.28
Ush2a	1	Ush2a Subj 1_normalized	20	43.8912	43.9168	11	20	43.8912	43.9168	77.64	88.38	77.64	104.49	93.81	26.86	25.6	185.6	15.7	5.74
Ush2a	1	Ush2a Subj 1_normalized	21	44.1024	44.184	27	21	44.1024	44.184	69.58	53.47	53.22	69.58	60.02	16.36	81.6	73.6	19.14	6.3
Ush2a	1	Ush2a Subj 1_normalized	22	44.2576	44.2992	10	22	44.2576	44.2992	74.71	59.08	60.3	76.66	65.83	16.36	41.6	94.4	17.28	5.61
Ush2a	1	Ush2a Subj 1_normalized	23	44.3936	44.4112	3	23	44.3936	44.4112	79.59	69.58	70.31	81.3	74.19	10.99	17.6	88	20.63	12.01
Ush2a	1	Ush2a Subj 1_normalized	24	44.4992	44.5152	3	24	44.4992	44.5152	83.74	68.12	68.85	104.49	78.2	35.64	16	72	22.29	9.83
Ush2a	1	Ush2a Subj 1_normalized	25	44.5872	44.6576	21	25	44.5872	44.6576	87.16	51.51	52.25	104.49	73.4	52.25	70.4	80	22.86	12.48
Ush2a	1	Ush2a Subj 1_normalized	26	44.7376	44.7568	3	26	44.7376	44.7568	77.64	65.19	66.16	79.1	66.72	12.94	19.2	91.2	11.77	1.52
Ush2a	1	Ush2a Subj 1_normalized	27	44.848	44.8832	7	27	44.848	44.8832	88.62	66.16	66.16	84.96	74.19	18.8	35.2	75.2	25.02	15.66
Ush2a	1	Ush2a Subj 1_normalized	28	44.9584	44.9824	7	28	44.9584	44.9824	48.83	76.9	48.58	104.74	84.53	56.15	24	76.8	24.31	10.94
Ush2a	1	Ush2a Subj 1_normalized	29	45.0592	45.0816	3	29	45.0592	45.0816	74.22	72.02	71.04	79.1	73.97	8.06	22.4	75.2	24.36	15.04
Ush2a	1	Ush2a Subj 1_normalized	30	45.1568	45.1888	22	30	45.1568	45.1888	63.72	69.09	63.72	76.42	70.04	12.7	32	302.4	18.87	7.41
Ush2a	1	Ush2a Subj 1_normalized	31	45.4912	45.512	5	31	45.4912	45.512	79.1	83.25	77.64	83.74	79.75	6.1	20.8	192	12.56	4.84
Ush2a	1	Ush2a Subj 1_normalized	32	45.704	45.7696	27	32	45.704	45.7696	79.1	57.37	57.37	86.67	71.04	29.3	65.6	75.2	26.48	14.58
Ush2a	1	Ush2a Subj 1_normalized	33	45.8448	45.8608	3	33	45.8448	45.8608	87.65	73.24	73.24	104.74	79.72	31.49	16	86.4	22.57	11.18
Ush2a	1	Ush2a Subj 1_normalized	34	45.9472	45.9664	3	34	45.9472	45.9664	87.65	75.93	74.95	105.22	83.23	30.27	19.2	88	24.19	15.03
Ush2a	1	Ush2a Subj 1_normalized	35	46.0544	46.0768	3	35	46.0544	46.0768	88.13	69.34	70.31	104.49	78.87	34.18	22.4	6.4	19.61	6.46
Ush2a	1	Ush2a Subj 1_normalized	36	46.0832	46.1472	32	36	46.0832	46.1472	60.06	61.52	51.27	68.85	59.72	17.58	64	86.4	21.08	6.76
Ush2a	1	Ush2a Subj 1_normalized	37	46.2336	46.2864	9	37	46.2336	46.2864	79.1	53.47	53.47	83.98	74.8	30.52	52.8	81.6	25.69	11.45
Ush2a	1	Ush2a Subj 1_normalized	38	46.368	46.4032	9	38	46.368	46.4032	80.08	59.08	60.55	91.55	72.48	31.01	35.2	68.8	22.93	11.37
Ush2a	1	Ush2a Subj 1_normalized	39	46.472	46.5376	21	39	46.472	46.5376	46.63	53.22	45.65	104.49	67.23	58.84	65.6	59.2	26.96	12.07
Ush2a	1	Ush2a Subj 1_normalized	40	46.5968	46.6448	23	40	46.5968	46.6448	70.56	68.12	68.12	104.49	75.97	36.38	48	64	30.44	19.18
Ush2a	1	Ush2a Subj 1_normalized	41	46.7088	46.7264	5	41	46.7088	46.7264	75.44	79.1	75.44	80.81	77.86	5.37	17.6	6.4	10.55	3.01
Ush2a	1	Ush2a Subj 1_normalized	42	46.7328	46.76	7	42	46.7328	46.76	76.66	69.34	68.85	88.38	75.5	19.53	27.2	67.2	25.84	15.98
Ush2a	1	Ush2a Subj 1_normalized	43	46.8272	46.872	23	43	46.8272	46.872	77.15	70.07	61.28	80.08	73.25	18.8	44.8	91.2	25.44	14.65
Ush2a	1	Ush2a Subj 1_normalized	44	46.9632	47.0096	21	44	46.9632	47.0096	79.35	53.22	54.2	88.87	71.22	34.67	46.4	51.2	24.28	12.53
Ush2a	1	Ush2a Subj 1_normalized	45	47.0608	47.1168	12	45	47.0608	47.1168	49.32	55.91	44.92	105.47	72.83	60.55	56	57.6	29.47	16.98
Ush2a	1	Ush2a Subj 1_normalized	46	47.1744	47.2144	22	46	47.1744	47.2144	51.27	62.01	42.24	89.11	64	46.88	40	88	28.99	17.78
Ush2a	1	Ush2a Subj 1_normalized	47	47.3024	47.3248	4	47	47.3024	47.3248	74.22	66.16	66.65	75.2	62.2	8.54	22.4	78.4	12.07	4.72
Ush2a	1	Ush2a Subj 1_normalized	48	47.4032	47.4464	19	48	47.4032	47.4464	71.04	66.16	63.23	73.24	68.74	10.01	43.2	70.4	17.25	4.37
Ush2a	1	Ush2a Subj 1_normalized	49	47.5168	47.5568	23	49	47.5168	47.5568	75.44	66.16	66.16	81.54	70.95	15.38	40	76.8	21.18	10.49
Ush2a	1	Ush2a Subj 1_normalized	50	47.6336	47.6576	3	50	47.6336	47.6576	46.88	70.07	46.39	105.47	79.11	59.08	24	65.6	27.77	16.9
Ush2a	1	Ush2a Subj 1_normalized	51	47.7232	47.7552	7	51	47.7232	47.7552	49.8	66.16	46.63	105.22	75.59	58.59	32	78.4	25.38	10.55
Ush2a	1	Ush2a Subj 1_normalized	52	47.8336	47.888	21	52	47.8336	47.888	46.88	54.2	46.88	91.06	68.54	44.19	54.4	56	26.39	13.9
Ush2a	1	Ush2a Subj 1_normalized	53	47.944	47.9872	22	53	47.944	47.9872	76.66	64.94	65.19	106.93	78.81	41.75	43.2	80	26.13	14.62
Ush2a	1	Ush2a Subj 1_normalized	54	48.0672	48.0992	7	54	48.0672	48.0992	77.15	64.94	46.39	106.93	78.84	60.55	32	75.2	29.21	19.91
Ush2a	1	Ush2a Subj 1_normalized	55	48.1744	48.2128	22	55	48.1744	48.2128	46.39	73.24	46.39	105.47	81.16	59.08	38.4	1497.6	26.33	15.97
Ush2a	1	Ush2a Subj 1_normalized	56	49.7104	49.7408	19	56	49.7104	49.7408	74.46	69.34	69.58	78.86	66.62	9.28	30.4	292.8	11.47	1.59
Ush2a	1	Ush2a Subj 1_normalized	57	50.0336	50.0496	3	57	50.0336	50.0496	79.59	72.27	73.24	80.57	69.59	7.32	16	73.6	18.87	9.63
Ush2a	1	Ush2a Subj 1_normalized	58	50.1232	50.1504	13	58	50.1232	50.1504	70.56	73.49	70.07	78.37	72.68	8.3	27.2	99.2	15.87	2.37
Ush2a	1	Ush2a Subj 1_normalized	59	50.2496	50.2944	21	59	50.2496	50.2944	77.64	53.47	60.06	81.3	68.74	21.24	44.8	206.4	20.91	11.69
Ush2a	1	Ush2a Subj 1_normalized	60	50.5008	50.5152	3	60	50.5008	50.5152	89.84	78.61	78.13	104.74	85.91	26.61	14.4	620.8	18.11	6.85
Ush2a	1	Ush2a Subj 1_normalized	61	51.136	51.1616	10	61	51.136	51.1616	78.13	72.51	72.02	79.35	70.36	7.32	25.6	97.6	7	-3.43
Ush2a	1	Ush2a Subj 1_normalized	62	51.2592	51.312	14	62	51.2592	51.312	63.23	51.51	52.98	64.21	56.21	11.23	52.8	297.6	16.6	0.62
Ush2a	1	Ush2a Subj 1_normalized	63	51.6096	51.6304	3	63	51.6096	51.6304	78.37	75.93	71.04	81.79	74.92	10.74	20.8	67.2	26.09	14.89
Ush2a	1	Ush2a Subj 1_normalized	64	51.6976	51.7328	19	64	51.6976	51.7328	71.04	63.96	61.04	76.17	68.64	15.14	35.2	366.4	16.59	6.59
Ush2a	1	Ush2a Subj 1_normalized	65	52.0992	52.1168	3	65	52.0992	52.1168	88.87	75.68	75.44	90.09	80.25	14.65	17.6	86.4	20.07	11.92
Ush2a	1	Ush2a Subj 1_normalized	66	52.2032	52.2224	3	66	52.2032	52.2224	76.9	69.34	70.07	79.59	73.58	9.52	19.2	72	21.57	11.37
Ush2a	1	Ush2a Subj 1_normalized	67	52.2944	52.336	22	67	52.2944	52.336	87.16	63.96	63.96	105.96	80.03	41.99	41.6	84.8	24.94	12.39
Ush2a	1	Ush2a Subj 1_normalized	68	52.4208	52.4592	4	68	52.4208	52.4592	87.16	57.86	57.86	104.74	74.92	46.88	38.4	59.2	25.77	13
Ush2a	1	Ush2a Subj 1_normalized	69	52.5184	52.5648	28	69	52.5184	52.5648	69.82	67.14	68.12	79.83	72.72	11.72	46.4	65.6	24.96	14.32
Ush2a	1	Ush2a Subj 1_normalized	70	52.6304	52.6624	7	70	52.6304	52.6624	79.59	69.34	69.34	88.38	75.22	19.04	32	78.4	27.45	18.21
Ush2a	1	Ush2a Subj 1_normalized	71	52.7408	52.7728	7	71	52.7408	52.7728	47.36	68.12	46.39	104.49	74.64	58.11	32	78.4	27.02	15.32
Ush2a	1	Ush2a Subj 1_normalized	72	52.8512	52.8832	7	72	52.8512	52.8832	47.36	75.44	46.88	104.49	79.42	57.62	32	185.6	27.83	13.6
Ush2a	1	Ush2a Subj 1_normalized	73	53.0688	53.1008	17	73	53.0688	53.1008	78.13	68.6	78.13	105.71	78.62	27.59	32	88	19.11	9.8
Ush2a	1	Ush2a Subj 1_normalized	74	53.1888	53.2064	4	74	53.1888	53.2064	85.21	64.21	64.7	66.16	55.52	1.46	17.6	177.6	7.13	-0.15
Ush2a	1	Ush2a Subj 1_normalized	75	53.384	53.4192	23	75	53.384	53.4192	72.02	71.53	70.07	93.51	72.09	23.44	35.2	177.6	15.24	3.67
Ush2a	1	Ush2a Subj 1_normalized	76	53.5968	53.624	18	76	53.5968	53.624	75.44	87.16	75.44	104.49	81.99	29.05	27.2	630.4	12.73	3.18
Ush2a	1	Ush2a Subj 1_normalized	77	54.2544	54.2768	6	77	54.2544	54.2768	75.93	87.16	75.93	104.74	88.83	28.81	22.4	91.2	12.6	2.61
Ush2a	1	Ush2a Subj 1_normalized	78	54.368	54.4352	27	78	54.368	54.4352	76.66	53.96	54.44	80.08	70.56	25.63	67.2	76.8	25.94	11.09
Ush2a	1	Ush2a Subj 1_normalized	79	54.512	54.5216	2	79	54.512	54.5216	72.75	72.02	72.27	73.49	72.48	1.22	9.6	92.8	1.66	-7.14
Ush2a	1	Ush2a Subj 1_normalized	80	54.6144	54.6304	2	80	54.6144	54.6304	70.31	72.51	70.31	73.24	71.24	2.93	16	1713.6	5.29	-4.6
Ush2a	1	Ush2a Subj 1_normalized	81	56.344	56.3872	10	81	56.344	56.3872	73.24	51.51	53.71	74.71	52.81	21	43.2	72	14.69	0.98
Ush2a	1	Ush2a Subj 1_normalized	82	56.4592	56.5376	10	82	56.4592	56.5376	74.95	53.22	54.2	77.64	65.82	23.44	78.4	68.8	24.86	9.43
Ush2a	1	Ush2a Subj 1_normalized	83	56.6064	56.6416	7	83	56.6064	56.6416	73.24	68.12	68.12	81.05	74.6	12.94	35.2	94.4	25.46	14.03
Ush2a	1	Ush2a Subj 1_normalized	84	56.736	56.7632	7	84	56.736	56.7632	49.8	71.78	49.8	85.69	72.6	35.89	27.2	100.8	28.08	19.72
Ush2a	1	Ush2a Subj 1_normalized	85	56.864	56.8848	1	85	56.864	56.8848	70.07	64.45	64.94	73	69.24	8.06	20.8	81.6	21.32	12.29
Ush2a	1	Ush2a Subj 1_normalized	86	56.9664	56.9968	16	86	56.9664	56.9968	54.93	67.63	54.93	73.49	68.2	18.55	30.4	1052.8	23.48	11.27
Ush2a	1	Ush2a Subj 1_normalized	87	58.0496	58.088	14	87	58.0496	58.088	54.69	68.85	53.22	71.29	53.16	18.07	38.4	1057.6	9.98	-2.23
Ush2a	1	Ush2a Subj 1_normalized	88	59.1456	59.1744	10	88	59.1456	59.1744	67.63	59.81	60.06	69.09	56.4	9.03	28.8	403.2	6.38	-2.03
Ush2a	1	Ush2a Subj 1_normalized	89	59.5776	59.616	10	89	59.5776	59.616	66.41	51.03	54.2	68.36	47.41	14.16	38.4	212.8	13.96	3.45
Ush2a	1	Ush2a Subj 1_normalized	90	59.8288	59.8704	20	90	59.8288	59.8704	68.12	54.69	55.91	68.12	60.36	12.21	41.6	68.8	15.4	3.47
Ush2a	1	Ush2a Subj 1_normalized	91	59.9392	59.968	16	91	59.9392	59.968	75.2	77.39	75.2	81.54	75.37	6.35	28.8	294.4	8.78	-2.94
Ush2a	1	Ush2a Subj 1_normalized	92	60.2624	60.2976	18	92	60.2624	60.2976	72.27	78.13	72.27	81.3	75.46	9.03	35.2	1036.8	9.33	-0.29
Ush2a	1	Ush2a Subj 1_normalized	93	61.3344	61.3536	2	93	61.3344	61.3536	78.13	77.15	76.66	79.1	77.28	2.44	19.2	104	9.13	-1.82
Ush2a	1	Ush2a Subj 1_normalized	94	61.4576	61.4864	1	94	61.4576	61.4864	95.21	62.01	63.23	104.49	87.86	41.26	28.8	75.2	14.91	3.76
Ush2a	1	Ush2a Subj 1_normalized	95	61.5616	61.6096	33	95	61.5616	61.6096	76.9	53.22	54.2	104.49	66.4	50.29	48	102.4	15.84	2.84
Ush2a	1	Ush2a Subj 1_normalized	96	61.712	61.7296	1	96	61.712	61.7296	82.28	79.1	78.86	83.74	80.41	4.88	17.6	76.8	10.46	2.19
Ush2a	1	Ush2a Subj 1_normalized	97	61.8064	61.8432	13	97	61.8064	61.8432	84.23	85.94	83.5	88.87	82.53	5.37	36.8	86.4	11.97	0.58
Ush2a	1	Ush2a Subj 1_normalized	98	61.9296	61.9632	13	98	61.9296	61.9632	73.24	72.51	71.53	79.1	70.29	7.57	33.6	104	10.86	0.43
Ush2a	1	Ush2a Subj 1_normalized	99	62.0672	62.0944	8	99	62.0672	62.0944	76.9	88.38	76.9	104.49	83.51	27.59	27.2	752	7.55	-3.45
Ush2a	1	Ush2a Subj 1_normalized	100	62.8464	62.8672	4	100	62.8464	62.8672	79.35	74.46	74.95	80.08	71.71	5.13	20.8	249.6	9.39	-0.4
Ush2a	1	Ush2a Subj 1_normalized	101	63.1168	63.1456	14	101	63.1168	63.1456	69.09	65.19	62.74	70.31	66.59	7.57	28.8	633.6	7.03	-4.58
Ush2a	1	Ush2a Subj 1_normalized	102	63.7792	63.8224	27	102	63.7792	63.8224	93.75	51.03	52.25	70.8	62.59	18.55	43.2	100.8	17.17	5.2
Ush2a	1	Ush2a Subj 1_normalized	103	63.9232	63.9472	4	103	63.9232	63.9472	74.95	68.36	68.85	73	66.16	4.15	24	217.6	12.61	3.99
Ush2a	1	Ush2a Subj 1_normalized	104	64.1648	64.2848	39	104	64.1648	64.2848	79.83	53.22	55.42	81.3	65.82	25.88	120	201.6	18.56	-0.5
Ush2a	1	Ush2a Subj 1_normalized	105	64.4864	64.5056	2	105	64.4864	64.5056	82.76	80.81	80.81	83.74	81.8	2.93	19.2	12.8	4.22	-6.4
Ush2a	1	Ush2a Subj 1_normalized	106	64.5184	64.5392	1	106	64.5184	64.5392	83.25	79.59	79.83	84.47	77.14	4.64	20.8	201.6	10.77	0.58
Ush2a	1	Ush2a Subj 1_normalized	107	64.7408	64.768	18	107	64.7408	64.768	70.8	81.54	70.8	83.01	67.01	12.21	27.2	488	8.23	-3.5
Ush2a	1	Ush2a Subj 1_normalized	108	65.256	65.3648	36	108	65.256	65.3648	76.42	66.65	61.52	100.83	72.85	39.31	108.8	76.8	19.48	4.88
Ush2a	1	Ush2a Subj 1_normalized	109	65.4416	65.4752	4	109	65.4416	65.4752	79.1	65.43	66.16	81.3	73.04	15.14	33.6	70.4	20.84	10.88
Ush2a	1	Ush2a Subj 1_normalized	110	65.5456	65.6	19	110	65.5456	65.6	77.15	63.96	61.52	80.08	68.37	18.55	54.4	65.6	25.29	11.65
Ush2a	1	Ush2a Subj 1_normalized	111	65.6656	65.7264	26	111	65.6656	65.7264	74.95	53.47	59.08	101.32	63.09	42.24	60.8	52.8	24.51	9.78
Ush2a	1	Ush2a Subj 1_normalized	112	65.7792	65.8432	12	112	65.7792	65.8432	45.65	55.42	41.26	89.6	66.45	48.34	64	150.4	32.41	18.81
Ush2a	1	Ush2a Subj 1_normalized	113	65.9936	66.0384	30	113	65.9936	66.0384	79.83	78.13	77.15	82.28	78.86	5.13	44.8	86.4	27.42	13.58
Ush2a	1	Ush2a Subj 1_normalized	114	66.1248	66.168	26	114	66.1248	66.168	80.32	63.23	64.94	94.73	70.59	29.79	43.2	209.6	24.22	12.98
Ush2a	1	Ush2a Subj 1_normalized	115	66.3776	66.4272	14	115	66.3776	66.4272	79.35	67.63	67.87	81.79	73.98	13.92	49.6	97.6	24	11.32
Ush2a	1	Ush2a Subj 1_normalized	116	66.5248	66.5584	16	116	66.5248	66.5584	39.06	70.8	38.82	74.22	65.09	35.4	33.6	129.6	17.96	7.58
Ush2a	1	Ush2a Subj 1_normalized	117	66.688	66.728	10	117	66.688	66.728	78.86	68.6	70.07	80.08	72.27	10.01	40	78.4	13.42	0.79
Ush2a	1	Ush2a Subj 1_normalized	118	66.8064	66.864	10	118	66.8064	66.864	45.9	59.08	44.43	91.31	72.63	46.88	57.6	211.2	26.66	12.5
Ush2a	1	Ush2a Subj 1_normalized	119	67.0752	67.0912	1	119	67.0752	67.0912	71.53	67.38	67.63	73	70.01	5.37	16	241.6	7.97	-1.58
Ush2a	1	Ush2a Subj 1_normalized	120	67.3328	67.3728	4	120	67.3328	67.3728	44.68	59.57	44.68	80.81	68.84	36.13	40	200	20.57	7.68
Ush2a	1	Ush2a Subj 1_normalized	121	67.5728	67.5984	3	121	67.5728	67.5984	78.86	68.85	68.85	83.74	76.23	14.89	25.6	68.8	24.85	11.31
Ush2a	1	Ush2a Subj 1_normalized	122	67.6672	67.7104	24	122	67.6672	67.7104	81.05	68.12	65.43	82.52	70.54	17.09	43.2	70.4	24.39	11.36
Ush2a	1	Ush2a Subj 1_normalized	123	67.7808	67.8336	35	123	67.7808	67.8336	77.15	69.82	69.09	84.72	75.71	15.63	52.8	72	23.38	11.77
Ush2a	1	Ush2a Subj 1_normalized	124	67.9056	67.968	29	124	67.9056	67.968	77.64	60.55	60.79	88.13	72.56	27.34	62.4	59.2	21.6	6.62
Ush2a	1	Ush2a Subj 1_normalized	125	68.0272	68.088	24	125	68.0272	68.088	77.64	63.96	66.89	81.3	74.33	14.4	60.8	100.8	25.87	13.5
Ush2a	1	Ush2a Subj 1_normalized	126	68.1888	68.2224	12	126	68.1888	68.2224	78.37	62.5	41.02	85.69	73.83	44.68	33.6	97.6	25.67	15.25
Ush2a	1	Ush2a Subj 1_normalized	127	68.32	68.3408	3	127	68.32	68.3408	75.93	65.67	68.6	78.37	72.08	9.77	20.8	100.8	19.51	11.16
Ush2a	1	Ush2a Subj 1_normalized	128	68.4416	68.4624	3	128	68.4416	68.4624	79.1	64.94	65.43	79.1	67.94	13.67	20.8	96	18.12	7.04
Ush2a	1	Ush2a Subj 1_normalized	129	68.5584	68.5776	3	129	68.5584	68.5776	81.54	71.04	71.04	84.72	76.99	13.67	19.2	100.8	21.24	10.44
Ush2a	1	Ush2a Subj 1_normalized	130	68.6784	68.712	12	130	68.6784	68.712	78.13	63.96	64.7	83.5	75.12	18.8	33.6	220.8	24.28	13.55
Ush2a	1	Ush2a Subj 1_normalized	131	68.9328	69.0096	14	131	68.9328	69.0096	70.31	66.16	61.52	71.29	64.88	9.77	76.8	222.4	17.77	2.86
Ush2a	1	Ush2a Subj 1_normalized	132	69.232	69.2544	13	132	69.232	69.2544	81.3	75.2	73.24	76.17	68.76	2.93	22.4	254.4	5.64	-4.46
Ush2a	1	Ush2a Subj 1_normalized	133	69.5088	69.5376	10	133	69.5088	69.5376	70.8	62.26	63.23	72.51	66.11	9.28	28.8	89.6	16.38	6.65
Ush2a	1	Ush2a Subj 1_normalized	134	69.6272	69.6576	13	134	69.6272	69.6576	75.44	78.86	72.75	82.28	75.59	9.52	30.4	41.6	15.78	1.3
Ush2a	1	Ush2a Subj 1_normalized	135	69.6992	69.7616	13	135	69.6992	69.7616	73.24	55.18	50.05	74.71	55.55	24.66	62.4	86.4	23.43	11.33
Ush2a	1	Ush2a Subj 1_normalized	136	69.848	69.888	9	136	69.848	69.888	79.35	51.51	51.51	80.81	66.08	29.3	40	464	20.35	6.69
Ush2a	1	Ush2a Subj 1_normalized	137	70.352	70.4048	8	137	70.352	70.4048	74.95	92.77	74.95	104.49	81.9	29.54	52.8	75.2	15.64	3.71
Ush2a	1	Ush2a Subj 1_normalized	138	70.48	70.5104	31	138	70.48	70.5104	75.68	77.64	75.68	80.08	77.64	4.39	30.4	209.6	16.81	7.49
Ush2a	1	Ush2a Subj 1_normalized	139	70.72	70.7984	12	139	70.72	70.7984	78.13	59.33	60.55	104.49	72.17	43.95	78.4	75.2	27.73	17.51
Ush2a	1	Ush2a Subj 1_normalized	140	70.8736	70.9248	28	140	70.8736	70.9248	72.51	70.07	70.07	107.67	77.06	37.6	51.2	65.6	26.18	15.98
Ush2a	1	Ush2a Subj 1_normalized	141	70.9904	71.0304	25	141	70.9904	71.0304	77.15	71.29	71.78	81.05	73.09	9.28	40	1286.4	15.52	5.96
Ush2a	1	Ush2a Subj 1_normalized	142	72.3168	72.3328	1	142	72.3168	72.3328	84.47	80.57	81.05	87.4	78.03	6.35	16	352	19.86	10.1
Ush2a	1	Ush2a Subj 1_normalized	143	72.6848	72.7056	5	143	72.6848	72.7056	81.54	85.69	81.54	87.4	75.09	5.86	20.8	2568	5.6	-2.68
Ush2a	1	Ush2a Subj 1_normalized	144	75.2736	75.312	9	144	75.2736	75.312	78.86	61.28	61.28	80.81	70.62	19.53	38.4	92.8	18.52	6.59
Ush2a	1	Ush2a Subj 1_normalized	145	75.4048	75.4384	23	145	75.4048	75.4384	70.31	67.14	67.63	76.17	71.1	8.54	33.6	84.8	20.33	8.59
Ush2a	1	Ush2a Subj 1_normalized	146	75.5232	75.5744	21	146	75.5232	75.5744	76.9	57.86	57.86	84.23	70.97	26.37	51.2	60.8	26.7	14.91
Ush2a	1	Ush2a Subj 1_normalized	147	75.6352	75.6736	22	147	75.6352	75.6736	81.79	66.89	66.89	82.76	74.91	15.87	38.4	84.8	25.18	15.07
Ush2a	1	Ush2a Subj 1_normalized	148	75.7584	75.7856	4	148	75.7584	75.7856	74.95	57.62	57.86	79.83	71.36	21.97	27.2	60.8	19.97	8.82
Ush2a	1	Ush2a Subj 1_normalized	149	75.8464	75.8832	22	149	75.8464	75.8832	71.29	70.8	70.8	82.28	76.26	11.47	36.8	70.4	22.09	11.64
Ush2a	1	Ush2a Subj 1_normalized	150	75.9536	75.9952	22	150	75.9536	75.9952	79.83	71.78	72.27	85.21	76.4	12.94	41.6	73.6	24.3	13.89
Ush2a	1	Ush2a Subj 1_normalized	151	76.0688	76.0928	8	151	76.0688	76.0928	75.44	68.12	75.44	88.38	73.75	12.94	24	72	12.92	2.15
Ush2a	1	Ush2a Subj 1_normalized	152	76.1648	76.1936	18	152	76.1648	76.1936	80.57	88.38	80.57	104.49	87.02	23.93	28.8	70.4	13.23	3.99
Ush2a	1	Ush2a Subj 1_normalized	153	76.264	76.2976	23	153	76.264	76.2976	66.41	66.41	66.41	81.79	71.63	15.38	33.6	75.2	20.17	8.08
Ush2a	1	Ush2a Subj 1_normalized	154	76.3728	76.4208	19	154	76.3728	76.4208	69.58	55.91	56.4	83.74	67.46	27.34	48	158.4	18.41	5.98
Ush2a	1	Ush2a Subj 1_normalized	155	76.5792	76.6144	18	155	76.5792	76.6144	69.58	81.05	69.58	86.43	78.83	16.85	35.2	78.4	18.99	6.97
Ush2a	1	Ush2a Subj 1_normalized	156	76.6928	76.7184	3	156	76.6928	76.7184	77.64	65.43	68.12	82.28	73.72	14.16	25.6	65.6	16.45	4.97
Ush2a	1	Ush2a Subj 1_normalized	157	76.784	76.8096	6	157	76.784	76.8096	69.58	80.57	69.58	82.52	74.42	12.94	25.6	86.4	17.03	5.6
Ush2a	1	Ush2a Subj 1_normalized	158	76.896	76.9088	2	158	76.896	76.9088	67.38	68.12	67.38	70.07	60.63	2.69	12.8	86.4	3	-7.1
Ush2a	1	Ush2a Subj 1_normalized	159	76.9952	77.0176	2	159	76.9952	77.0176	53.47	57.37	53.47	60.55	51.94	7.08	22.4	414.4	10.27	-1.13
Ush2a	1	Ush2a Subj 1_normalized	160	77.432	77.4864	21	160	77.432	77.4864	71.29	53.22	54.2	74.71	67.39	20.51	54.4	89.6	15.62	2.38
Ush2a	1	Ush2a Subj 1_normalized	161	77.576	77.6208	14	161	77.576	77.6208	69.34	59.81	59.81	72.02	66.11	12.21	44.8	86.4	21.33	7.2
Ush2a	1	Ush2a Subj 1_normalized	162	77.7072	77.7456	10	162	77.7072	77.7456	72.75	55.66	55.91	74.71	64.44	18.8	38.4	96	17.2	3.25
Ush2a	1	Ush2a Subj 1_normalized	163	77.8416	77.8864	4	163	77.8416	77.8864	82.52	56.15	57.13	79.35	68.04	22.22	44.8	81.6	22.17	11.37
Ush2a	1	Ush2a Subj 1_normalized	164	77.968	78.0512	27	164	77.968	78.0512	79.35	51.27	52.98	83.74	67.71	30.76	83.2	180.8	21.19	5.42
Ush2a	1	Ush2a Subj 1_normalized	165	78.232	78.2608	1	165	78.232	78.2608	83.5	72.51	73.24	86.18	74.9	12.94	28.8	81.6	12.59	1.86
Ush2a	1	Ush2a Subj 1_normalized	166	78.3424	78.44	27	166	78.3424	78.44	72.27	53.71	54.2	74.22	65.87	20.02	97.6	76.8	24.54	7.89
Ush2a	1	Ush2a Subj 1_normalized	167	78.5168	78.5648	10	167	78.5168	78.5648	73	50.78	52	74.95	64.26	22.95	48	73.6	25.53	10.32
Ush2a	1	Ush2a Subj 1_normalized	168	78.6384	78.688	10	168	78.6384	78.688	73.97	54.69	55.42	76.17	68.05	20.75	49.6	212.8	27.38	15.79
Ush2a	1	Ush2a Subj 1_normalized	169	78.9008	78.9264	2	169	78.9008	78.9264	66.16	66.65	65.43	68.12	62.7	2.69	25.6	113.6	11	-0.23
Ush2a	1	Ush2a Subj 1_normalized	170	79.04	79.0784	21	170	79.04	79.0784	93.51	59.57	59.57	104.49	54.46	44.92	38.4	84.8	8.03	-3.33
Ush2a	1	Ush2a Subj 1_normalized	171	79.1632	79.1872	7	171	79.1632	79.1872	82.28	70.07	70.56	83.74	75.81	13.18	24	70.4	17.23	8.67
Ush2a	1	Ush2a Subj 1_normalized	172	79.2576	79.2992	28	172	79.2576	79.2992	76.66	79.83	76.66	84.96	78.81	8.3	41.6	76.8	19.72	9.62
Ush2a	1	Ush2a Subj 1_normalized	173	79.376	79.3984	5	173	79.376	79.3984	73.73	78.13	73.73	82.52	75.73	8.79	22.4	217.6	15.57	3.51
Ush2a	1	Ush2a Subj 1_normalized	174	79.616	79.6368	3	174	79.616	79.6368	88.13	75.2	72.75	104.74	84.11	31.98	20.8	88	21.82	8.6
Ush2a	1	Ush2a Subj 1_normalized	175	79.7248	79.776	9	175	79.7248	79.776	78.86	54.69	55.91	88.38	71.99	32.47	51.2	72	24.59	12.69
Ush2a	1	Ush2a Subj 1_normalized	176	79.848	79.872	3	176	79.848	79.872	88.13	64.94	65.19	91.55	77.14	26.37	24	68.8	24.16	14.38
Ush2a	1	Ush2a Subj 1_normalized	177	79.9408	79.9936	22	177	79.9408	79.9936	48.58	61.52	46.14	104.49	73.01	58.35	52.8	73.6	26.85	17.75
Ush2a	1	Ush2a Subj 1_normalized	178	80.0672	80.0976	7	178	80.0672	80.0976	49.8	65.43	48.58	105.47	74.33	56.88	30.4	80	26.67	15.27
Ush2a	1	Ush2a Subj 1_normalized	179	80.1776	80.2112	7	179	80.1776	80.2112	49.32	68.12	46.14	106.2	74.16	60.06	33.6	60.8	25.87	13.01
Ush2a	1	Ush2a Subj 1_normalized	180	80.272	80.3136	22	180	80.272	80.3136	80.32	76.66	70.31	104.49	82.57	34.18	41.6	65.6	22.14	12.79
Ush2a	1	Ush2a Subj 1_normalized	181	80.3792	80.4064	14	181	80.3792	80.4064	78.86	77.64	76.66	80.08	77.88	3.42	27.2	78.4	17.95	7.04
Ush2a	1	Ush2a Subj 1_normalized	182	80.4848	80.5392	28	182	80.4848	80.5392	80.32	67.38	67.63	81.3	73.83	13.67	54.4	163.2	21.08	7.08
Ush2a	1	Ush2a Subj 1_normalized	183	80.7024	80.7568	23	183	80.7024	80.7568	75.44	61.52	62.5	77.15	70.08	14.65	54.4	70.4	25.7	16.59
Ush2a	1	Ush2a Subj 1_normalized	184	80.8272	80.8576	14	184	80.8272	80.8576	78.61	78.13	74.95	80.57	75.54	5.62	30.4	491.2	19.16	7.67
Ush2a	1	Ush2a Subj 1_normalized	185	81.3488	81.3776	17	185	81.3488	81.3776	75.44	69.09	68.85	83.01	73.08	14.16	28.8	64	17.47	8.16
Ush2a	1	Ush2a Subj 1_normalized	186	81.4416	81.4896	30	186	81.4416	81.4896	73	76.42	67.38	105.22	76.41	37.84	48	390.4	27.33	16.66
Ush2a	1	Ush2a Subj 1_normalized	187	81.88	81.9168	13	187	81.88	81.9168	80.81	81.05	79.59	87.89	82.32	8.3	36.8	158.4	13.52	2.6
Ush2a	1	Ush2a Subj 1_normalized	188	82.0752	82.1072	15	188	82.0752	82.1072	70.07	79.83	68.85	81.3	69.41	12.45	32	1209.6	13.02	-0.69
Ush2a	1	Ush2a Subj 1_normalized	189	83.3168	83.3424	8	189	83.3168	83.3424	95.21	87.89	87.89	104.74	95	16.85	25.6	94.4	12.42	3.16
Ush2a	1	Ush2a Subj 1_normalized	190	83.4368	83.4896	26	190	83.4368	83.4896	86.18	74.71	72.75	80.08	73.36	7.32	52.8	262.4	20.57	7.67
Ush2a	1	Ush2a Subj 1_normalized	191	83.752	83.776	13	191	83.752	83.776	76.66	79.35	76.42	80.81	78.08	4.39	24	25.6	11.49	3.26
Ush2a	1	Ush2a Subj 1_normalized	192	83.8016	83.8528	10	192	83.8016	83.8528	89.36	51.76	52	85.94	69.28	33.94	51.2	80	20.43	6.17
Ush2a	1	Ush2a Subj 1_normalized	193	83.9328	83.9664	10	193	83.9328	83.9664	69.34	55.42	56.15	90.58	64.31	34.42	33.6	76.8	19.45	7.72
Ush2a	1	Ush2a Subj 1_normalized	194	84.0432	84.0896	20	194	84.0432	84.0896	75.44	61.52	63.23	80.32	69.41	17.09	46.4	118.4	18.03	4.46
Ush2a	1	Ush2a Subj 1_normalized	195	84.208	84.2624	10	195	84.208	84.2624	91.31	76.66	77.15	94.97	78.28	17.82	54.4	203.2	20.12	6.44
Ush2a	1	Ush2a Subj 1_normalized	196	84.4656	84.5088	23	196	84.4656	84.5088	70.31	55.42	67.14	107.42	73.03	40.28	43.2	89.6	19.05	6.14
Ush2a	1	Ush2a Subj 1_normalized	197	84.5984	84.6416	24	197	84.5984	84.6416	80.08	78.86	70.31	84.23	74.27	13.92	43.2	212.8	16.79	6.12
Ush2a	1	Ush2a Subj 1_normalized	198	84.8544	84.8752	1	198	84.8544	84.8752	93.51	86.43	87.16	105.22	91.94	18.07	20.8	104	11.83	2.57
Ush2a	1	Ush2a Subj 1_normalized	199	84.9792	85.016	7	199	84.9792	85.016	95.7	73.97	73.97	105.71	81.36	31.74	36.8	176	18.46	8.09
Ush2a	1	Ush2a Subj 1_normalized	200	85.192	85.2384	18	200	85.192	85.2384	72.27	86.43	72.27	105.71	85.24	33.45	46.4	73.6	15.71	2.63
Ush2a	1	Ush2a Subj 1_normalized	201	85.312	85.3472	13	201	85.312	85.3472	79.59	80.81	75.44	82.52	78.52	7.08	35.2	232	12.71	0.11
Ush2a	1	Ush2a Subj 1_normalized	202	85.5792	85.6224	32	202	85.5792	85.6224	71.53	81.05	70.31	82.52	77.38	12.21	43.2	96	13.59	4.17
Ush2a	1	Ush2a Subj 1_normalized	203	85.7184	85.7472	8	203	85.7184	85.7472	72.75	81.54	72.27	82.76	75.05	10.5	28.8	249.6	13.87	2.46
Ush2a	1	Ush2a Subj 1_normalized	204	85.9968	86.0192	13	204	85.9968	86.0192	76.9	79.59	73.49	79.59	59.45	6.1	22.4	128	7.76	-1.84
Ush2a	1	Ush2a Subj 1_normalized	205	86.1472	86.2016	27	205	86.1472	86.2016	78.37	66.89	66.89	80.81	71.55	13.92	54.4	96	12.05	1.75
Ush2a	1	Ush2a Subj 1_normalized	206	86.2976	86.3472	28	206	86.2976	86.3472	77.15	62.74	61.28	105.47	84.51	44.19	49.6	108.8	16.17	1.78
Ush2a	1	Ush2a Subj 1_normalized	207	86.456	86.4928	10	207	86.456	86.4928	92.77	78.37	73.97	93.75	78.08	19.78	36.8	86.4	15.03	2.58
Ush2a	1	Ush2a Subj 1_normalized	208	86.5792	86.6288	10	208	86.5792	86.6288	79.83	53.47	54.2	82.76	71.52	28.56	49.6	88	25.3	10.3
Ush2a	1	Ush2a Subj 1_normalized	209	86.7168	86.7424	9	209	86.7168	86.7424	93.75	63.72	63.96	104.98	74.69	41.02	25.6	179.2	10.65	0.72
Ush2a	1	Ush2a Subj 1_normalized	210	86.9216	86.9392	5	210	86.9216	86.9392	79.59	80.81	79.59	81.79	73.61	2.2	17.6	102.4	9.58	1.88
Ush2a	1	Ush2a Subj 1_normalized	211	87.0416	87.0608	6	211	87.0416	87.0608	73.73	81.05	73.73	81.05	64.77	7.32	19.2	22.4	10.94	1.79
Ush2a	1	Ush2a Subj 1_normalized	212	87.0832	87.1376	20	212	87.0832	87.1376	92.04	68.36	68.85	105.71	74.44	36.87	54.4	94.4	19.7	6.43
Ush2a	1	Ush2a Subj 1_normalized	213	87.232	87.2896	27	213	87.232	87.2896	73.73	51.27	57.62	86.67	67.49	29.05	57.6	62.4	24.1	13.97
Ush2a	1	Ush2a Subj 1_normalized	214	87.352	87.3728	6	214	87.352	87.3728	71.04	79.1	71.04	82.52	74.91	11.47	20.8	246.4	14.21	2.93
Ush2a	1	Ush2a Subj 1_normalized	215	87.6192	87.6432	13	215	87.6192	87.6432	79.1	81.05	78.86	82.76	79.83	3.91	24	323.2	14.56	4.31
Ush2a	1	Ush2a Subj 1_normalized	216	87.9664	87.9888	5	216	87.9664	87.9888	75.68	83.98	75.68	86.67	74.85	10.99	22.4	1203.2	10.74	0.4
Ush2a	1	Ush2a Subj 1_normalized	217	89.192	89.2528	24	217	89.192	89.2528	79.1	74.46	74.71	104.49	84.03	29.79	60.8	73.6	21.76	11.55
Ush2a	1	Ush2a Subj 1_normalized	218	89.3264	89.3664	9	218	89.3264	89.3664	79.83	60.3	61.52	105.47	72.28	43.95	40	99.2	19.95	6.48
Ush2a	1	Ush2a Subj 1_normalized	219	89.4656	89.48	3	219	89.4656	89.48	90.09	83.98	84.23	105.71	89.25	21.48	14.4	84.8	14.48	5.88
Ush2a	1	Ush2a Subj 1_normalized	220	89.5648	89.5936	15	220	89.5648	89.5936	68.36	81.54	68.36	83.5	75.5	15.14	28.8	2070.4	19.31	9.79
Ush2a	1	Ush2a Subj 1_normalized	221	91.664	91.688	1	221	91.664	91.688	79.83	75.44	75.68	81.3	74.45	5.62	24	84.8	12.74	3.51
Ush2a	1	Ush2a Subj 1_normalized	222	91.7728	91.8592	37	222	91.7728	91.8592	77.15	60.55	59.57	104.49	67.19	44.92	86.4	156.8	16.87	0.26
Ush2a	1	Ush2a Subj 1_normalized	223	92.016	92.032	1	223	92.016	92.032	78.13	74.95	74.95	79.1	76.55	4.15	16	689.6	7.65	-3.51
Ush2a	1	Ush2a Subj 1_normalized	224	92.7216	92.776	35	224	92.7216	92.776	79.35	78.13	76.66	87.4	79.62	10.74	54.4	396.8	18.33	4.35
Ush2a	1	Ush2a Subj 1_normalized	225	93.1728	93.2016	9	225	93.1728	93.2016	77.15	65.43	65.43	104.49	74.92	39.06	28.8	84.8	12.15	-0.62
Ush2a	1	Ush2a Subj 1_normalized	226	93.2864	93.3056	4	226	93.2864	93.3056	77.88	68.36	68.85	79.1	71.53	10.25	19.2	91.2	16.74	8.11
Ush2a	1	Ush2a Subj 1_normalized	227	93.3968	93.4112	3	227	93.3968	93.4112	89.6	79.1	79.35	105.96	81.96	26.61	14.4	60.8	18.01	7.68
Ush2a	1	Ush2a Subj 1_normalized	228	93.472	93.5184	24	228	93.472	93.5184	74.71	74.46	74.46	88.38	75.81	13.92	46.4	62.4	18.65	7.71
Ush2a	1	Ush2a Subj 1_normalized	229	93.5808	93.6736	9	229	93.5808	93.6736	74.46	56.4	56.4	104.49	76.14	48.1	92.8	86.4	23.39	7.84
Ush2a	1	Ush2a Subj 1_normalized	230	93.76	93.7824	3	230	93.76	93.7824	85.69	73.97	74.22	104.49	80.61	30.27	22.4	96	17.12	7.9
Ush2a	1	Ush2a Subj 1_normalized	231	93.8784	93.8976	3	231	93.8784	93.8976	85.94	77.15	75.93	108.15	82.32	32.23	19.2	72	23.95	11.79
Ush2a	1	Ush2a Subj 1_normalized	232	93.9696	94.0032	13	232	93.9696	94.0032	88.62	90.58	86.43	105.22	88.05	18.8	33.6	521.6	13.61	2.73
Ush2a	1	Ush2a Subj 1_normalized	233	94.5248	94.5584	14	233	94.5248	94.5584	72.51	75.93	71.53	77.64	71.56	6.1	33.6	326.4	10.36	-3.45
Ush2a	1	Ush2a Subj 1_normalized	234	94.8848	94.9088	5	234	94.8848	94.9088	68.6	78.13	68.6	79.59	71.77	10.99	24	600	15.83	4.51
Ush2a	1	Ush2a Subj 1_normalized	235	95.5088	95.5264	5	235	95.5088	95.5264	71.04	74.95	71.04	75.2	72.17	4.15	17.6	172.8	6.89	-3.18
Ush2a	1	Ush2a Subj 1_normalized	236	95.6992	95.7248	2	236	95.6992	95.7248	69.34	73	69.34	74.71	72.02	5.37	25.6	374.4	15.08	2.55
Ush2a	1	Ush2a Subj 1_normalized	237	96.0992	96.1152	5	237	96.0992	96.1152	78.13	80.81	78.13	83.01	75.71	4.88	16	88	8.53	-1.49
Ush2a	1	Ush2a Subj 1_normalized	238	96.2032	96.2272	13	238	96.2032	96.2272	69.34	68.85	68.12	70.8	69.29	2.69	24	753.6	12.06	1.97
Ush2a	1	Ush2a Subj 1_normalized	239	96.9808	97.0016	2	239	96.9808	97.0016	73.24	72.75	72.27	75.68	73.58	3.42	20.8	107.2	11.37	1.14
Ush2a	1	Ush2a Subj 1_normalized	240	97.1088	97.1264	1	240	97.1088	97.1264	73.97	70.31	70.56	75.68	73.05	5.13	17.6	80	15.85	9.08
Ush2a	1	Ush2a Subj 1_normalized	241	97.2064	97.2848	21	241	97.2064	97.2848	71.04	52.98	54.2	84.96	70.76	30.76	78.4	60.8	24.12	14.64
Ush2a	1	Ush2a Subj 1_normalized	242	97.3456	97.392	28	242	97.3456	97.392	81.54	72.27	67.63	87.16	74.89	19.53	46.4	59.2	18.2	7.14
Ush2a	1	Ush2a Subj 1_normalized	243	97.4512	97.496	22	243	97.4512	97.496	77.39	65.19	39.55	107.42	76.53	67.87	44.8	67.2	26.91	10.73
Ush2a	1	Ush2a Subj 1_normalized	244	97.5632	97.5968	6	244	97.5632	97.5968	68.6	85.94	68.6	85.94	70.45	17.33	33.6	60.8	14.31	2.16
Ush2a	1	Ush2a Subj 1_normalized	245	97.6576	97.6944	23	245	97.6576	97.6944	72.02	70.56	69.58	81.3	72.53	11.72	36.8	70.4	18.46	5.44
Ush2a	1	Ush2a Subj 1_normalized	246	97.7648	97.8144	24	246	97.7648	97.8144	70.31	71.04	38.82	82.52	74.16	43.7	49.6	67.2	16.44	6.12
Ush2a	1	Ush2a Subj 1_normalized	247	97.8816	97.9088	8	247	97.8816	97.9088	70.56	91.55	70.56	91.55	54.39	21	27.2	176	9.16	0.41
Ush2a	1	Ush2a Subj 1_normalized	248	98.0848	98.1168	18	248	98.0848	98.1168	70.56	80.81	70.56	104.49	81.31	33.94	32	177.6	16.93	1.88
Ush2a	1	Ush2a Subj 1_normalized	249	98.2944	98.3216	2	249	98.2944	98.3216	84.23	85.69	84.23	88.38	75.63	4.15	27.2	1062.4	11.79	2.7
Ush2a	1	Ush2a Subj 1_normalized	250	99.384	99.4384	26	250	99.384	99.4384	88.87	70.31	70.31	104.98	78.51	34.67	54.4	78.4	19.87	8.3
Ush2a	1	Ush2a Subj 1_normalized	251	99.5168	99.5664	23	251	99.5168	99.5664	85.45	74.46	68.6	89.11	77.27	20.51	49.6	67.2	19.44	6.95
Ush2a	1	Ush2a Subj 1_normalized	252	99.6336	99.6496	6	252	99.6336	99.6496	71.78	77.64	71.78	79.35	74.96	7.57	16	89.6	13.2	1.78
Ush2a	1	Ush2a Subj 1_normalized	253	99.7392	99.7552	5	253	99.7392	99.7552	72.27	78.13	72.27	79.1	66.05	6.84	16	16	11.17	1.18
Ush2a	1	Ush2a Subj 1_normalized	254	99.7712	99.7904	3	254	99.7712	99.7904	76.66	74.46	73.97	81.3	74.38	7.32	19.2	91.2	20.32	13.06
Ush2a	1	Ush2a Subj 1_normalized	255	99.8816	99.9472	24	255	99.8816	99.9472	77.39	51.76	65.19	104.49	77.96	39.31	65.6	996.8	22.04	8.85
Ush2a	1	Ush2a Subj 1_normalized	256	100.944	100.9696	8	256	100.944	100.9696	76.9	88.38	73.24	104.49	72.85	31.25	25.6	2800	7.93	-4.64
Ush2a	1	Ush2a Subj 1_normalized	257	103.7696	103.7856	1	257	103.7696	103.7856	74.46	67.14	67.14	75.68	73.24	8.54	16	233.6	5.53	-4.39
Ush2a	1	Ush2a Subj 1_normalized	258	104.0192	104.056	12	258	104.0192	104.056	69.09	63.96	63.96	104.98	83.7	41.02	36.8	19.2	15.94	6.26
Ush2a	1	Ush2a Subj 1_normalized	259	104.0752	104.0912	3	259	104.0752	104.0912	79.83	77.88	77.64	84.23	69.67	6.59	16	81.6	10.43	2.3
Ush2a	1	Ush2a Subj 1_normalized	260	104.1728	104.216	21	260	104.1728	104.216	74.95	53.22	53.71	75.93	47.4	22.22	43.2	118.4	8.86	-4.01
Ush2a	1	Ush2a Subj 1_normalized	261	104.3344	104.3632	16	261	104.3344	104.3632	77.64	74.46	74.95	79.59	73.17	4.64	28.8	1003.2	10.6	-1.12
Ush2a	1	Ush2a Subj 1_normalized	262	105.3664	105.3968	16	262	105.3664	105.3968	66.65	79.83	66.65	88.87	73.36	22.22	30.4	3126.4	13	3.57
Ush2a	1	Ush2a Subj 1_normalized	263	108.5232	108.544	1	263	108.5232	108.544	79.59	76.9	76.9	82.52	79.75	5.62	20.8	185.6	18.29	9.23
Ush2a	1	Ush2a Subj 1_normalized	264	108.7296	108.7696	9	264	108.7296	108.7696	40.28	59.57	36.87	104.49	74.04	67.63	40	296	20.29	3.98
Ush2a	1	Ush2a Subj 1_normalized	265	109.0656	109.0976	3	265	109.0656	109.0976	75.68	88.13	73.73	104.49	71.45	30.76	32	196.8	8.33	-3.38
Ush2a	1	Ush2a Subj 1_normalized	266	109.2944	109.3376	38	266	109.2944	109.3376	75.93	51.76	52.25	77.64	59.38	25.39	43.2	78.4	16.09	4.49
Ush2a	1	Ush2a Subj 1_normalized	267	109.416	109.4624	29	267	109.416	109.4624	74.95	74.95	70.31	88.62	77.51	18.31	46.4	176	14.8	0.59
Ush2a	1	Ush2a Subj 1_normalized	268	109.6384	109.656	8	268	109.6384	109.656	76.9	87.4	74.71	87.4	57.23	12.7	17.6	216	4.06	-5.8
Ush2a	1	Ush2a Subj 1_normalized	269	109.872	109.9072	12	269	109.872	109.9072	91.06	74.95	74.95	104.49	84.89	29.54	35.2	188.8	18.11	5.2
Ush2a	1	Ush2a Subj 1_normalized	270	110.096	110.1648	26	270	110.096	110.1648	66.41	70.56	65.92	104.74	77.82	38.82	68.8	118.4	16.36	1.58
Ush2a	1	Ush2a Subj 1_normalized	271	110.2832	110.3312	26	271	110.2832	110.3312	91.55	71.53	71.53	105.47	78.59	33.94	48	99.2	15.57	3.08
Ush2a	1	Ush2a Subj 1_normalized	272	110.4304	110.48	10	272	110.4304	110.48	91.06	71.04	71.04	92.77	76.94	21.73	49.6	180.8	16.13	2.17
Ush2a	1	Ush2a Subj 1_normalized	273	110.6608	110.6912	7	273	110.6608	110.6912	69.09	78.86	69.09	105.71	83.19	36.62	30.4	246.4	16.69	5.52
Ush2a	1	Ush2a Subj 1_normalized	274	110.9376	110.9584	4	274	110.9376	110.9584	91.06	63.72	64.7	106.45	67.79	41.75	20.8	83.2	9.97	-2.98
Ush2a	1	Ush2a Subj 1_normalized	275	111.0416	111.0576	3	275	111.0416	111.0576	87.4	70.31	73.24	105.71	80.92	32.47	16	75.2	23.05	12.81
Ush2a	1	Ush2a Subj 1_normalized	276	111.1328	111.1744	13	276	111.1328	111.1744	78.37	68.85	77.64	105.22	80.19	27.59	41.6	81.6	22.67	9.77
Ush2a	1	Ush2a Subj 1_normalized	277	111.256	111.3072	5	277	111.256	111.3072	80.57	88.87	78.13	92.04	78.6	13.92	51.2	222.4	20.27	7.17
Ush2a	1	Ush2a Subj 1_normalized	278	111.5296	111.5456	3	278	111.5296	111.5456	85.69	77.64	76.66	87.4	75.82	10.74	16	406.4	19.8	13
Ush2a	1	Ush2a Subj 1_normalized	279	111.952	111.9744	13	279	111.952	111.9744	75.68	79.59	75.68	80.81	61.77	5.13	22.4	219.2	3.19	-7.07
Ush2a	1	Ush2a Subj 1_normalized	280	112.1936	112.2096	1	280	112.1936	112.2096	87.16	82.76	82.28	104.49	86.39	22.22	16	628.8	17.79	6.39
Ush2a	1	Ush2a Subj 1_normalized	281	112.8384	112.8544	2	281	112.8384	112.8544	68.12	68.12	68.12	69.58	68.24	1.46	16	192	5.22	-6.73
Ush2a	1	Ush2a Subj 1_normalized	282	113.0464	113.0624	3	282	113.0464	113.0624	90.33	79.35	79.35	105.47	80.33	26.12	16	104	16.26	9.45
Ush2a	1	Ush2a Subj 1_normalized	283	113.1664	113.2096	23	283	113.1664	113.2096	76.66	85.45	68.12	104.49	81.62	36.38	43.2	100.8	12.22	-1.44
Ush2a	1	Ush2a Subj 1_normalized	284	113.3104	113.344	22	284	113.3104	113.344	88.87	74.95	75.2	91.31	67.34	16.11	33.6	403.2	10.5	0.65
Ush2a	1	Ush2a Subj 1_normalized	285	113.7472	113.7648	2	285	113.7472	113.7648	73.49	72.75	72.51	74.95	67.02	2.44	17.6	3499.2	3.86	-5.91
Ush2a	1	Ush2a Subj 1_normalized	286	117.264	117.3104	11	286	117.264	117.3104	76.9	62.5	63.23	87.4	78.14	24.17	46.4	422.4	19.27	8.02
Ush2a	1	Ush2a Subj 1_normalized	287	117.7328	117.7472	3	287	117.7328	117.7472	91.8	77.39	77.64	104.49	84.26	26.86	14.4	99.2	18.64	5.54
Ush2a	1	Ush2a Subj 1_normalized	288	117.8464	117.8624	3	288	117.8464	117.8624	75.93	67.63	67.87	79.83	70.56	11.96	16	92.8	17.91	9.73
Ush2a	1	Ush2a Subj 1_normalized	289	117.9552	117.984	7	289	117.9552	117.984	78.37	68.12	68.85	84.47	75.92	15.63	28.8	334.4	23.75	14.45
Ush2a	1	Ush2a Subj 1_normalized	290	118.3184	118.3424	18	290	118.3184	118.3424	78.61	83.74	78.61	83.74	68.64	5.13	24	852.8	8.62	-1.34
Ush2a	1	Ush2a Subj 1_normalized	291	119.1952	119.2256	11	291	119.1952	119.2256	79.35	75.44	73.97	82.52	76.62	8.54	30.4	89.6	21.03	13.72
Ush2a	1	Ush2a Subj 1_normalized	292	119.3152	119.3328	3	292	119.3152	119.3328	88.62	68.12	68.85	82.52	72.87	13.67	17.6	72	21.64	11.72
Ush2a	1	Ush2a Subj 1_normalized	293	119.4048	119.4448	7	293	119.4048	119.4448	43.7	61.52	43.7	87.4	72.4	43.7	40	70.4	21.93	10.24
Ush2a	1	Ush2a Subj 1_normalized	294	119.5152	119.5552	23	294	119.5152	119.5552	80.32	66.16	68.12	85.69	72.98	17.58	40	88	22.79	14.11
Ush2a	1	Ush2a Subj 1_normalized	295	119.6432	119.6864	12	295	119.6432	119.6864	76.66	56.88	59.57	82.03	70.74	22.46	43.2	86.4	23.19	10.14
Ush2a	1	Ush2a Subj 1_normalized	296	119.7728	119.8096	7	296	119.7728	119.8096	82.76	73.49	73.49	90.58	77.9	17.09	36.8	62.4	13.29	2.44
Ush2a	1	Ush2a Subj 1_normalized	297	119.872	119.912	28	297	119.872	119.912	74.71	71.53	72.02	85.21	72.32	13.18	40	147.2	13.67	1.41
Ush2a	1	Ush2a Subj 1_normalized	298	120.0592	120.08	8	298	120.0592	120.08	69.09	79.83	69.09	81.3	64.21	12.21	20.8	430.4	9.14	-1.59
Ush2a	1	Ush2a Subj 1_normalized	299	120.5104	120.5232	2	299	120.5104	120.5232	80.32	79.83	79.83	82.03	80.12	2.2	12.8	107.2	3.96	-4.77
Ush2a	1	Ush2a Subj 1_normalized	300	120.6304	120.704	12	300	120.6304	120.704	78.37	73.24	70.07	89.84	75.58	19.78	73.6	177.6	19.36	5.04
Ush2a	1	Ush2a Subj 1_normalized	301	120.8816	120.9104	3	301	120.8816	120.9104	77.88	66.16	66.89	83.74	73.58	16.85	28.8	209.6	22.38	11.14
Ush2a	1	Ush2a Subj 1_normalized	302	121.12	121.1376	3	302	121.12	121.1376	91.06	75.2	75.44	104.49	84.07	29.05	17.6	91.2	19.65	8.39
Ush2a	1	Ush2a Subj 1_normalized	303	121.2288	121.2544	3	303	121.2288	121.2544	80.81	66.16	66.89	88.87	74.9	21.97	25.6	91.2	12.9	2.55
Ush2a	1	Ush2a Subj 1_normalized	304	121.3456	121.3776	17	304	121.3456	121.3776	95.21	62.26	63.96	104.49	64.75	40.53	32	201.6	8.93	-0.23
Ush2a	1	Ush2a Subj 1_normalized	305	121.5792	121.6208	21	305	121.5792	121.6208	86.43	59.81	59.81	88.38	70.92	28.56	41.6	68.8	20.05	10.89
Ush2a	1	Ush2a Subj 1_normalized	306	121.6896	121.7296	23	306	121.6896	121.7296	84.23	73	73	85.69	72.22	12.7	40	84.8	12.65	4.18
Ush2a	1	Ush2a Subj 1_normalized	307	121.8144	121.9104	35	307	121.8144	121.9104	77.39	76.66	74.46	90.33	78.85	15.87	96	102.4	21.82	10.08
Ush2a	1	Ush2a Subj 1_normalized	308	122.0128	122.048	14	308	122.0128	122.048	77.15	74.22	74.22	79.1	76.43	4.88	35.2	80	10.86	0.75
Ush2a	1	Ush2a Subj 1_normalized	309	122.128	122.1744	20	309	122.128	122.1744	78.13	66.65	66.89	81.3	75.59	14.4	46.4	524.8	25.7	13.88
Ush2a	1	Ush2a Subj 1_normalized	310	122.6992	122.7472	19	310	122.6992	122.7472	90.82	60.3	61.28	92.29	64.16	31.01	48	88	14.9	0.58
Ush2a	1	Ush2a Subj 1_normalized	311	122.8352	122.8528	1	311	122.8352	122.8528	83.98	80.08	80.57	86.43	82.79	5.86	17.6	190.4	10.17	0.63
Ush2a	1	Ush2a Subj 1_normalized	312	123.0432	123.0688	1	312	123.0432	123.0688	91.31	78.37	78.37	106.2	81.27	27.83	25.6	83.2	16.04	3.94
Ush2a	1	Ush2a Subj 1_normalized	313	123.152	123.1776	1	313	123.152	123.1776	68.85	65.43	66.16	71.29	64.63	5.13	25.6	100.8	13.7	6.77
Ush2a	1	Ush2a Subj 1_normalized	314	123.2784	123.2976	13	314	123.2784	123.2976	93.26	88.38	88.13	104.49	91.93	16.36	19.2	17.6	9.82	-0.76
Ush2a	1	Ush2a Subj 1_normalized	315	123.3152	123.336	2	315	123.3152	123.336	82.76	80.57	80.57	83.74	81.74	3.17	20.8	75.2	14.92	5.25
Ush2a	1	Ush2a Subj 1_normalized	316	123.4112	123.4288	1	316	123.4112	123.4288	70.8	67.63	68.12	72.51	65.84	4.39	17.6	89.6	11.96	0.15
Ush2a	1	Ush2a Subj 1_normalized	317	123.5184	123.5392	1	317	123.5184	123.5392	84.23	80.57	80.57	90.82	82.53	10.25	20.8	198.4	11.14	3.43
Ush2a	1	Ush2a Subj 1_normalized	318	123.7376	123.7872	18	318	123.7376	123.7872	66.65	65.67	66.16	81.79	74.57	15.63	49.6	94.4	25.37	15.78
Ush2a	1	Ush2a Subj 1_normalized	319	123.8816	123.9216	14	319	123.8816	123.9216	66.89	62.5	63.23	78.37	62.76	15.14	40	336	12.65	-1.42
Ush2a	1	Ush2a Subj 1_normalized	320	124.2576	124.288	10	320	124.2576	124.288	92.04	65.43	63.96	95.46	73.45	31.49	30.4	68.8	10.39	-1.71
Ush2a	1	Ush2a Subj 1_normalized	321	124.3568	124.3776	13	321	124.3568	124.3776	82.28	83.5	81.05	85.21	82.61	4.15	20.8	211.2	11.53	0.91
Ush2a	1	Ush2a Subj 1_normalized	322	124.5888	124.608	5	322	124.5888	124.608	82.76	87.16	82.76	89.11	77.08	6.35	19.2	246.4	6.61	-2.07
Ush2a	1	Ush2a Subj 1_normalized	323	124.8544	124.8736	4	323	124.8544	124.8736	89.84	75.93	76.17	104.49	70.65	28.32	19.2	97.6	10.47	2.18
Ush2a	1	Ush2a Subj 1_normalized	324	124.9712	124.9968	1	324	124.9712	124.9968	91.06	82.76	83.5	106.93	84.12	23.44	25.6	443.2	9.13	-2.66
Ush2a	1	Ush2a Subj 1_normalized	325	125.44	125.4736	17	325	125.44	125.4736	78.86	82.03	78.86	83.01	80.52	4.15	33.6	345.6	9.03	-1.15
Ush2a	1	Ush2a Subj 1_normalized	326	125.8192	125.8416	1	326	125.8192	125.8416	78.61	76.17	76.17	79.59	77.43	3.42	22.4	78.4	8.76	-3.34
Ush2a	1	Ush2a Subj 1_normalized	327	125.92	125.944	13	327	125.92	125.944	86.18	86.67	81.05	91.06	81.29	10.01	24	75.2	8.54	-2.23
Ush2a	1	Ush2a Subj 1_normalized	328	126.0192	126.0576	16	328	126.0192	126.0576	79.59	79.59	79.59	82.76	80.56	3.17	38.4	176	14.96	0.17
Ush2a	1	Ush2a Subj 1_normalized	329	126.2336	126.248	2	329	126.2336	126.248	81.05	82.28	80.57	83.01	81.35	2.44	14.4	1064	6.94	-3.15
Ush2a	1	Ush2a Subj 1_normalized	330	127.312	127.3344	3	330	127.312	127.3344	92.04	88.38	88.38	104.49	94.36	16.11	22.4	94.4	6.95	-2.52
Ush2a	1	Ush2a Subj 1_normalized	331	127.4288	127.4544	3	331	127.4288	127.4544	85.69	74.95	73.49	87.4	78.43	13.92	25.6	408	11.58	0.02
Ush2a	1	Ush2a Subj 1_normalized	332	127.8624	127.8896	3	332	127.8624	127.8896	76.66	74.71	74.46	84.23	75.65	9.77	27.2	843.2	9.25	-4.28
Ush2a	1	Ush2a Subj 1_normalized	333	128.7328	128.7568	13	333	128.7328	128.7568	78.37	83.74	77.64	83.74	75.71	6.1	24	97.6	12.14	2.21
Ush2a	1	Ush2a Subj 1_normalized	334	128.8544	128.8736	5	334	128.8544	128.8736	80.57	86.91	79.83	88.87	69.79	9.03	19.2	196.8	7.02	-3.01
Ush2a	1	Ush2a Subj 1_normalized	335	129.0704	129.0912	5	335	129.0704	129.0912	78.13	80.32	78.13	81.3	79.28	3.17	20.8	339.2	11.8	0.75
Ush2a	1	Ush2a Subj 1_normalized	336	129.4304	129.4688	28	336	129.4304	129.4688	77.39	78.86	75.93	83.98	75.83	8.06	38.4	83.2	10.17	-0.63
Ush2a	1	Ush2a Subj 1_normalized	337	129.552	129.5968	13	337	129.552	129.5968	77.64	84.47	75.44	91.31	79.95	15.87	44.8	281.6	18.23	4.9
Ush2a	1	Ush2a Subj 1_normalized	338	129.8784	129.9008	13	338	129.8784	129.9008	79.83	77.39	77.64	81.05	75.21	3.42	22.4	43.2	10.23	-0.66
Ush2a	1	Ush2a Subj 1_normalized	339	129.944	129.9824	10	339	129.944	129.9824	88.87	51.76	51.76	104.49	75.89	52.73	38.4	75.2	17.05	5.32
Ush2a	1	Ush2a Subj 1_normalized	340	130.0576	130.1248	20	340	130.0576	130.1248	75.44	54.93	38.09	85.94	66.41	47.85	67.2	84.8	21.1	7.99
Ush2a	1	Ush2a Subj 1_normalized	341	130.2096	130.248	21	341	130.2096	130.248	78.86	61.52	61.77	80.57	60.75	18.8	38.4	526.4	12.9	3.62
Ush2a	1	Ush2a Subj 1_normalized	342	130.7744	130.7888	13	342	130.7744	130.7888	85.94	84.72	84.72	87.4	77.03	2.69	14.4	390.4	3.52	-6.57
Ush2a	1	Ush2a Subj 1_normalized	343	131.1792	131.2064	7	343	131.1792	131.2064	87.4	78.13	75.93	89.84	78.91	13.92	27.2	206.4	6.74	-3.2
Ush2a	1	Ush2a Subj 1_normalized	344	131.4128	131.464	35	344	131.4128	131.464	77.88	74.22	74.46	79.35	71.29	4.88	51.2	193.6	12.09	4.7
Ush2a	1	Ush2a Subj 1_normalized	345	131.6576	131.672	13	345	131.6576	131.672	91.55	92.53	89.11	93.99	79.38	4.88	14.4	369.6	2.2	-7.3
Ush2a	1	Ush2a Subj 1_normalized	346	132.0416	132.1152	37	346	132.0416	132.1152	73.73	72.51	72.27	74.71	72.71	2.44	73.6	40	8.26	-3.14
Ush2a	1	Ush2a Subj 1_normalized	347	132.1552	132.2304	13	347	132.1552	132.2304	73.49	72.51	71.04	80.81	72.94	9.77	75.2	436.8	13.37	-0.69
Ush2a	1	Ush2a Subj 1_normalized	348	132.6672	132.6848	5	348	132.6672	132.6848	77.15	80.57	77.15	82.28	78.74	5.13	17.6	104	9.09	-1.95
Ush2a	1	Ush2a Subj 1_normalized	349	132.7888	132.8048	5	349	132.7888	132.8048	76.9	79.83	76.9	81.54	74.15	4.64	16	241.6	9.57	1.27
Ush2a	1	Ush2a Subj 1_normalized	350	133.0464	133.0656	8	350	133.0464	133.0656	69.82	78.13	69.82	80.32	64.95	10.5	19.2	732.8	11.74	1.08
Ush2a	1	Ush2a Subj 1_normalized	351	133.7984	133.8224	17	351	133.7984	133.8224	76.9	75.68	73	85.21	58.92	12.21	24	9.6	6.96	-2.88
Ush2a	1	Ush2a Subj 1_normalized	352	133.832	133.8688	22	352	133.832	133.8688	89.84	75.44	75.44	104.49	84.42	29.05	36.8	214.4	21	8.72
Ush2a	1	Ush2a Subj 1_normalized	353	134.0832	134.104	3	353	134.0832	134.104	88.13	73.24	73.97	104.49	81.58	30.52	20.8	310.4	22.03	13.77
Ush2a	1	Ush2a Subj 1_normalized	354	134.4144	134.4368	13	354	134.4144	134.4368	84.23	88.62	80.57	90.33	81.12	9.77	22.4	6.4	14.42	4.99
Ush2a	1	Ush2a Subj 1_normalized	355	134.4432	134.4576	3	355	134.4432	134.4576	88.13	78.13	78.13	90.09	80.28	11.96	14.4	72	11.96	0.93
Ush2a	1	Ush2a Subj 1_normalized	356	134.5296	134.5536	8	356	134.5296	134.5536	74.95	81.05	74.95	82.52	67.82	7.57	24	507.2	11.75	3.36
Ush2a	1	Ush2a Subj 1_normalized	357	135.0608	135.0944	26	357	135.0608	135.0944	86.91	75.68	75.93	88.87	58.21	12.94	33.6	692.8	8.8	-0.1
Ush2a	1	Ush2a Subj 1_normalized	358	135.7872	135.8144	18	358	135.7872	135.8144	82.03	95.7	82.03	106.2	83.84	24.17	27.2	372.8	10.02	1.15
Ush2a	1	Ush2a Subj 1_normalized	359	136.1872	136.2032	5	359	136.1872	136.2032	77.39	78.13	77.15	82.28	74.73	5.13	16	1406.4	25.09	15.78
Ush2a	1	Ush2a Subj 1_normalized	360	137.6096	137.6336	16	360	137.6096	137.6336	80.32	79.35	79.59	84.23	76.32	4.64	24	88	11.41	4.35
Ush2a	1	Ush2a Subj 1_normalized	361	137.7216	137.7504	16	361	137.7216	137.7504	75.44	77.64	75.44	84.47	79.95	9.03	28.8	883.2	22.43	14.47
Ush2a	1	Ush2a Subj 1_normalized	362	138.6336	138.6528	8	362	138.6336	138.6528	72.02	80.32	72.02	81.54	77.08	9.52	19.2	6.4	4.63	-3.14
Ush2a	1	Ush2a Subj 1_normalized	363	138.6592	138.6912	3	363	138.6592	138.6912	91.06	73.97	73.97	105.47	80.68	31.49	32	68.8	18.25	7.26
Ush2a	1	Ush2a Subj 1_normalized	364	138.76	138.8032	29	364	138.76	138.8032	75.68	88.13	75.68	104.49	73.2	28.81	43.2	84.8	11.02	-0.58
Ush2a	1	Ush2a Subj 1_normalized	365	138.888	138.9056	3	365	138.888	138.9056	78.13	70.56	73	81.79	72.62	8.79	17.6	96	19.97	10.09
Ush2a	1	Ush2a Subj 1_normalized	366	139.0016	139.0256	4	366	139.0016	139.0256	77.39	66.89	67.63	80.81	72.68	13.18	24	67.2	20.54	9.77
Ush2a	1	Ush2a Subj 1_normalized	367	139.0928	139.1296	28	367	139.0928	139.1296	75.44	76.9	75.44	82.52	75.13	7.08	36.8	60.8	14.26	3.46
Ush2a	1	Ush2a Subj 1_normalized	368	139.1904	139.2064	6	368	139.1904	139.2064	72.02	77.88	72.02	79.1	75.02	7.08	16	200	11.57	1.43
Ush2a	1	Ush2a Subj 1_normalized	369	139.4064	139.4448	23	369	139.4064	139.4448	77.64	75.44	75.93	80.81	70.93	4.88	38.4	688	15.34	8.49
Ush2a	1	Ush2a Subj 1_normalized	370	140.1328	140.1552	1	370	140.1328	140.1552	80.81	76.9	75.44	81.79	76.38	6.35	22.4	80	21.77	11.87
Ush2a	1	Ush2a Subj 1_normalized	371	140.2352	140.2512	3	371	140.2352	140.2512	87.4	75.93	76.66	104.49	83.45	27.83	16	84.8	19.1	7.39
Ush2a	1	Ush2a Subj 1_normalized	372	140.336	140.352	3	372	140.336	140.352	88.62	74.46	73.97	104.49	77.16	30.52	16	166.4	15.06	5.04
Ush2a	1	Ush2a Subj 1_normalized	373	140.5184	140.5424	15	373	140.5184	140.5424	72.27	78.61	71.04	81.3	74.36	10.25	24	313.6	17.71	8.09
Ush2a	1	Ush2a Subj 1_normalized	374	140.856	140.8752	3	374	140.856	140.8752	85.21	76.9	77.15	104.98	84.95	27.83	19.2	292.8	18.82	6.93
Ush2a	1	Ush2a Subj 1_normalized	375	141.168	141.2144	29	375	141.168	141.2144	71.78	73.24	71.78	79.59	65.46	7.81	46.4	75.2	8.52	-1.48
Ush2a	1	Ush2a Subj 1_normalized	376	141.2896	141.3136	6	376	141.2896	141.3136	71.04	81.54	70.8	82.76	67.72	11.96	24	609.6	12.15	2.09
Ush2a	1	Ush2a Subj 1_normalized	377	141.9232	141.9536	22	377	141.9232	141.9536	88.87	86.43	59.57	104.49	87.86	44.92	30.4	502.4	11.29	-2.16
Ush2a	1	Ush2a Subj 1_normalized	378	142.456	142.52	24	378	142.456	142.52	92.04	53.96	74.95	105.47	82.07	30.52	64	65.6	25.01	12.19
Ush2a	1	Ush2a Subj 1_normalized	379	142.5856	142.6272	22	379	142.5856	142.6272	77.15	52.98	55.18	104.49	79.12	49.32	41.6	64	15.91	4.19
Ush2a	1	Ush2a Subj 1_normalized	380	142.6912	142.7664	28	380	142.6912	142.7664	46.88	76.9	41.5	101.32	72.66	59.81	75.2	390.4	25.44	11.22
Ush2a	1	Ush2a Subj 1_normalized	381	143.1568	143.1872	4	381	143.1568	143.1872	81.05	88.38	70.8	104.49	80.1	33.69	30.4	70.4	17.87	2.8
Ush2a	1	Ush2a Subj 1_normalized	382	143.2576	143.2912	22	382	143.2576	143.2912	88.38	83.01	72.75	104.49	84.86	31.74	33.6	158.4	16.56	3.18
Ush2a	1	Ush2a Subj 1_normalized	383	143.4496	143.5104	21	383	143.4496	143.5104	79.1	83.98	69.58	104.49	83.86	34.91	60.8	81.6	20.84	4.85
Ush2a	1	Ush2a Subj 1_normalized	384	143.592	143.616	3	384	143.592	143.616	91.06	76.66	76.66	104.98	84.19	28.32	24	217.6	19.93	9.65
Ush2a	1	Ush2a Subj 1_normalized	385	143.8336	143.8624	13	385	143.8336	143.8624	75.44	78.13	75.44	80.32	75.34	4.88	28.8	59.2	14.08	2.17
Ush2a	1	Ush2a Subj 1_normalized	386	143.9216	143.9472	18	386	143.9216	143.9472	75.93	84.47	75.93	88.13	81.16	12.21	25.6	80	13.61	2.18
Ush2a	1	Ush2a Subj 1_normalized	387	144.0272	144.0592	13	387	144.0272	144.0592	72.27	82.76	72.27	84.72	74.14	12.45	32	270.4	15.42	3.35
Ush2a	1	Ush2a Subj 1_normalized	388	144.3296	144.3584	17	388	144.3296	144.3584	74.95	77.15	74.95	79.1	73.55	4.15	28.8	70.4	13.5	2.75
Ush2a	1	Ush2a Subj 1_normalized	389	144.4288	144.4512	5	389	144.4288	144.4512	73.49	79.83	73.49	81.05	76.55	7.57	22.4	92.8	14.92	2.75
Ush2a	1	Ush2a Subj 1_normalized	390	144.544	144.5616	5	390	144.544	144.5616	76.9	78.61	76.66	79.83	77.49	3.17	17.6	224	12.33	4.11
Ush2a	1	Ush2a Subj 1_normalized	391	144.7856	144.8384	28	391	144.7856	144.8384	92.77	75.68	75.44	104.49	81.97	29.05	52.8	92.8	16.87	4.34
Ush2a	1	Ush2a Subj 1_normalized	392	144.9312	144.968	10	392	144.9312	144.968	89.84	72.02	71.78	91.31	76.16	19.53	36.8	59.2	16.05	4.57
Ush2a	1	Ush2a Subj 1_normalized	393	145.0272	145.0848	28	393	145.0272	145.0848	91.06	76.9	75.93	105.22	84.4	29.3	57.6	59.2	20.41	4.99
Ush2a	1	Ush2a Subj 1_normalized	394	145.144	145.1904	22	394	145.144	145.1904	87.16	77.88	77.39	104.49	81.54	27.1	46.4	184	15.18	5.4
Ush2a	1	Ush2a Subj 1_normalized	395	145.3744	145.3904	3	395	145.3744	145.3904	89.84	70.07	70.31	93.51	70.28	23.19	16	70.4	14.91	6.29
Ush2a	1	Ush2a Subj 1_normalized	396	145.4608	145.4752	2	396	145.4608	145.4752	86.67	87.4	86.67	89.6	87.28	2.93	14.4	9.6	6.85	-1.6
Ush2a	1	Ush2a Subj 1_normalized	397	145.4848	145.5136	7	397	145.4848	145.5136	77.88	70.31	70.56	87.16	67.51	16.6	28.8	196.8	12.81	2.54
Ush2a	1	Ush2a Subj 1_normalized	398	145.7104	145.7296	3	398	145.7104	145.7296	83.74	75.93	75.44	86.91	75.78	11.47	19.2	1267.2	17.96	5.82
Ush2a	1	Ush2a Subj 1_normalized	399	146.9968	147.0224	5	399	146.9968	147.0224	69.09	71.04	68.6	73.49	68.47	4.88	25.6	1262.4	14.46	3.99
Ush2a	1	Ush2a Subj 1_normalized	400	148.2848	148.3136	9	400	148.2848	148.3136	74.95	63.23	63.23	104.74	78.41	41.5	28.8	1136	13.35	3.79
Ush2a	1	Ush2a Subj 1_normalized	401	149.4496	149.4656	4	401	149.4496	149.4656	81.79	77.15	77.39	86.18	78.92	8.79	16	80	21.17	12.44
Ush2a	1	Ush2a Subj 1_normalized	402	149.5456	149.576	19	402	149.5456	149.576	79.35	86.43	77.88	86.43	73.45	8.54	30.4	1076.8	8.42	-0.39
Ush2a	1	Ush2a Subj 1_normalized	403	150.6528	150.688	28	403	150.6528	150.688	80.57	79.35	72.51	85.94	64.12	13.43	35.2	75.2	12.14	1.39
Ush2a	1	Ush2a Subj 1_normalized	404	150.7632	150.792	4	404	150.7632	150.792	81.05	66.41	68.12	83.01	71.19	14.89	28.8	81.6	11.38	1.38
Ush2a	1	Ush2a Subj 1_normalized	405	150.8736	150.9184	11	405	150.8736	150.9184	79.1	67.63	67.14	80.08	74.58	12.94	44.8	72	19.72	7.97
Ush2a	1	Ush2a Subj 1_normalized	406	150.9904	151.04	26	406	150.9904	151.04	85.69	67.87	67.87	88.38	75.05	20.51	49.6	350.4	19.01	7.6
Ush2a	1	Ush2a Subj 1_normalized	407	151.3904	151.408	3	407	151.3904	151.408	77.15	74.22	73	78.37	68.43	5.37	17.6	169.6	3.02	-5.07
Ush2a	1	Ush2a Subj 1_normalized	408	151.5776	151.6512	1	408	151.5776	151.6512	84.23	76.42	79.83	85.21	77.53	5.37	73.6	88	8.51	-0.65
Ush2a	1	Ush2a Subj 1_normalized	409	151.7392	151.784	29	409	151.7392	151.784	69.34	84.47	66.16	104.49	75.13	38.33	44.8	292.8	13.21	-2.67
Ush2a	1	Ush2a Subj 1_normalized	410	152.0768	152.1168	24	410	152.0768	152.1168	90.33	76.17	77.64	91.31	69.01	13.67	40	86.4	10.54	-1.96
Ush2a	1	Ush2a Subj 1_normalized	411	152.2032	152.2496	17	411	152.2032	152.2496	76.42	86.91	71.04	105.47	74.29	34.42	46.4	107.2	21.11	5.12
Ush2a	1	Ush2a Subj 1_normalized	412	152.3568	152.4032	23	412	152.3568	152.4032	91.06	76.9	84.96	92.29	76.75	7.32	46.4	128	12.01	-0.21
Ush2a	1	Ush2a Subj 1_normalized	413	152.5312	152.5552	10	413	152.5312	152.5552	93.26	80.81	80.57	105.47	80.9	24.9	24	209.6	8.03	-4.66
Ush2a	1	Ush2a Subj 1_normalized	414	152.7648	152.8256	26	414	152.7648	152.8256	76.42	81.3	65.19	104.98	82.16	39.79	60.8	104	20.08	6.26
Ush2a	1	Ush2a Subj 1_normalized	415	152.9296	152.952	4	415	152.9296	152.952	91.8	76.17	76.17	104.49	74.92	28.32	22.4	860.8	11.96	0.96
Ush2a	1	Ush2a Subj 1_normalized	416	153.8128	153.8304	2	416	153.8128	153.8304	84.23	82.76	82.52	86.43	79.62	3.91	17.6	123.2	9.9	0.56
Ush2a	1	Ush2a Subj 1_normalized	417	153.9536	154.0032	19	417	153.9536	154.0032	84.47	72.27	74.46	85.94	77.75	11.47	49.6	96	20.08	7.85
Ush2a	1	Ush2a Subj 1_normalized	418	154.0992	154.1392	29	418	154.0992	154.1392	74.95	76.66	59.08	104.49	77.92	45.41	40	99.2	17.39	6.8
Ush2a	1	Ush2a Subj 1_normalized	419	154.2384	154.2592	3	419	154.2384	154.2592	92.04	57.86	86.18	104.49	82.36	18.31	20.8	113.6	9.2	-1.37
Ush2a	1	Ush2a Subj 1_normalized	420	154.3728	154.3904	3	420	154.3728	154.3904	88.87	57.86	58.59	105.47	74.37	46.88	17.6	6099.2	13.42	0.52
Ush2a	1	Ush2a Subj 1_normalized	421	160.4896	160.5088	3	421	160.4896	160.5088	89.11	76.9	76.9	104.49	84.87	27.59	19.2	206.4	19.19	11.35
Ush2a	1	Ush2a Subj 1_normalized	422	160.7152	160.768	29	422	160.7152	160.768	75.93	77.88	73.24	90.09	79.52	16.85	52.8	94.4	16.99	2.91
Ush2a	1	Ush2a Subj 1_normalized	423	160.8624	160.88	3	423	160.8624	160.88	83.25	79.1	79.35	106.93	82.67	27.59	17.6	99.2	15.33	4.36
Ush2a	1	Ush2a Subj 1_normalized	424	160.9792	160.9968	3	424	160.9792	160.9968	79.59	77.64	77.15	85.94	80.21	8.79	17.6	88	20	13.99
Ush2a	1	Ush2a Subj 1_normalized	425	161.0848	161.1072	7	425	161.0848	161.1072	77.39	73.24	73.49	90.09	73.52	16.6	22.4	414.4	15.76	6.16
Ush2a	1	Ush2a Subj 1_normalized	426	161.5216	161.5504	3	426	161.5216	161.5504	69.82	69.82	69.34	72.27	70.01	2.93	28.8	518.4	4.52	-4.06
Ush2a	1	Ush2a Subj 1_normalized	427	162.0688	162.1168	21	427	162.0688	162.1168	73.97	51.03	51.76	78.61	63.61	26.86	48	75.2	13.64	-0.11
Ush2a	1	Ush2a Subj 1_normalized	428	162.192	162.248	29	428	162.192	162.248	75.68	79.35	62.01	104.49	75.47	42.48	56	33.6	20.86	6.55
Ush2a	1	Ush2a Subj 1_normalized	429	162.2816	162.312	31	429	162.2816	162.312	59.81	76.42	59.81	77.39	70.16	17.58	30.4	96	5.82	-2.11
Ush2a	1	Ush2a Subj 1_normalized	430	162.408	162.4288	7	430	162.408	162.4288	80.81	70.56	71.04	81.3	71	10.25	20.8	195.2	16.46	7.49
Ush2a	1	Ush2a Subj 1_normalized	431	162.624	162.6576	22	431	162.624	162.6576	92.04	77.15	77.15	104.74	82.98	27.59	33.6	83.2	12.22	0.69
Ush2a	1	Ush2a Subj 1_normalized	432	162.7408	162.824	25	432	162.7408	162.824	86.91	78.13	59.57	106.2	82.5	46.63	83.2	1537.6	19.99	7.01
Ush2a	1	Ush2a Subj 1_normalized	433	164.3616	164.424	27	433	164.3616	164.424	56.64	74.46	53.47	76.17	67.14	22.71	62.4	94.4	10.92	2.25
Ush2a	1	Ush2a Subj 1_normalized	434	164.5184	164.5504	12	434	164.5184	164.5504	78.86	61.52	62.5	79.59	69.27	17.09	32	267.2	4.96	-6.05
Ush2a	1	Ush2a Subj 1_normalized	435	164.8176	164.8384	13	435	164.8176	164.8384	78.13	92.53	76.66	95.21	74.76	18.55	20.8	204.8	6.5	-2.6
Ush2a	1	Ush2a Subj 1_normalized	436	165.0432	165.072	22	436	165.0432	165.072	70.07	77.64	70.07	86.67	77.09	16.6	28.8	561.6	12.94	3.75
Ush2a	1	Ush2a Subj 1_normalized	437	165.6336	165.656	11	437	165.6336	165.656	75.93	75.93	75.93	81.05	73.84	5.13	22.4	288	11.43	3.77
Ush2a	1	Ush2a Subj 1_normalized	438	165.944	165.992	29	438	165.944	165.992	78.86	80.81	78.13	81.79	79.05	3.66	48	233.6	11.46	1.8
Ush2a	1	Ush2a Subj 1_normalized	439	166.2256	166.2656	29	439	166.2256	166.2656	37.35	34.67	37.35	50.78	39.67	13.43	40	750.4	18.35	3.85
Ush2a	1	Ush2a Subj 1_normalized	440	167.016	167.0576	23	440	167.016	167.0576	74.71	73.97	74.46	88.13	79.29	13.67	41.6	198.4	21.14	10.79
Ush2a	1	Ush2a Subj 1_normalized	441	167.256	167.2768	7	441	167.256	167.2768	84.72	77.88	76.9	86.91	78.1	10.01	20.8	16	12.22	3.55
Ush2a	1	Ush2a Subj 1_normalized	442	167.2928	167.3088	1	442	167.2928	167.3088	58.35	53.22	53.22	58.59	55.46	5.37	16	427.2	8.02	-3.95
Ush2a	1	Ush2a Subj 1_normalized	443	167.736	167.7872	35	443	167.736	167.7872	88.62	76.17	75.93	92.04	77.32	16.11	51.2	971.2	17.1	6.69
Ush2a	1	Ush2a Subj 1_normalized	444	168.7584	168.816	9	444	168.7584	168.816	77.15	77.15	66.65	88.38	74.28	21.73	57.6	244.8	21.35	10.15
Ush2a	1	Ush2a Subj 1_normalized	445	169.0608	169.0768	3	445	169.0608	169.0768	78.13	77.39	76.66	87.65	78.53	10.99	16	99.2	20.31	10.43
Ush2a	1	Ush2a Subj 1_normalized	446	169.176	169.1984	3	446	169.176	169.1984	73.49	73.24	71.78	83.5	76.11	11.72	22.4	68.8	21.8	10.22
Ush2a	1	Ush2a Subj 1_normalized	447	169.2672	169.3088	25	447	169.2672	169.3088	73.97	69.34	69.82	81.79	73.88	11.96	41.6	2699.2	13.82	2.48
Ush2a	1	Ush2a Subj 1_normalized	448	172.008	172.0864	20	448	172.008	172.0864	91.06	70.56	73.24	105.47	76.36	32.23	78.4	276.8	18.63	4.18
Ush2a	1	Ush2a Subj 1_normalized	449	172.3632	172.392	22	449	172.3632	172.392	74.71	77.39	74.71	106.93	79.93	32.23	28.8	246.4	13.25	1.36
Ush2a	1	Ush2a Subj 1_normalized	450	172.6384	172.6688	26	450	172.6384	172.6688	89.84	75.93	75.93	104.49	75.3	28.56	30.4	486.4	16.25	3.5
Ush2a	1	Ush2a Subj 1_normalized	451	173.1552	173.1968	19	451	173.1552	173.1968	82.28	71.29	71.04	83.74	77.17	12.7	41.6	153.6	17.99	3.99
Ush2a	1	Ush2a Subj 1_normalized	452	173.3504	173.3696	10	452	173.3504	173.3696	86.18	82.52	82.52	86.18	83.77	3.66	19.2	262.4	1.68	-8.67
Ush2a	1	Ush2a Subj 1_normalized	453	173.632	173.6624	14	453	173.632	173.6624	82.76	78.61	78.86	83.01	79.85	4.15	30.4	124.8	10.57	-1.58
Ush2a	1	Ush2a Subj 1_normalized	454	173.7872	173.816	10	454	173.7872	173.816	82.52	74.95	74.71	81.54	67.78	6.84	28.8	310.4	7.39	-1.92
Ush2a	1	Ush2a Subj 1_normalized	455	174.1264	174.1712	14	455	174.1264	174.1712	80.57	75.44	74.95	81.3	77.94	6.35	44.8	734.4	14.98	0.06
Ush2a	1	Ush2a Subj 1_normalized	456	174.9056	174.944	13	456	174.9056	174.944	82.52	80.81	80.57	89.11	78.74	8.54	38.4	65.6	13.64	4.12
Ush2a	1	Ush2a Subj 1_normalized	457	175.0096	175.0704	35	457	175.0096	175.0704	70.8	75.2	70.8	105.71	82.42	34.91	60.8	99.2	19.29	10.27
Ush2a	1	Ush2a Subj 1_normalized	458	175.1696	175.1936	17	458	175.1696	175.1936	76.9	86.43	76.66	91.31	69.14	14.65	24	2155.2	10.51	2.4
Ush2a	1	Ush2a Subj 1_normalized	459	177.3488	177.3808	23	459	177.3488	177.3808	60.55	71.04	60.55	75.93	65.12	15.38	32	97.6	9.42	1.52
Ush2a	1	Ush2a Subj 1_normalized	460	177.4784	177.4944	3	460	177.4784	177.4944	83.74	77.88	78.13	91.31	79.27	13.18	16	1142.4	17.64	8.2
Ush2a	1	Ush2a Subj 1_normalized	461	178.6368	178.68	28	461	178.6368	178.68	69.09	56.4	56.4	82.76	75.37	26.37	43.2	102.4	17.54	10.8
Ush2a	1	Ush2a Subj 1_normalized	462	178.7824	178.8032	7	462	178.7824	178.8032	51.76	82.76	51.76	104.49	87.13	52.73	20.8	88	17.82	5.53
Ush2a	1	Ush2a Subj 1_normalized	463	178.8912	178.9072	3	463	178.8912	178.9072	77.39	77.88	77.15	88.38	79.9	11.23	16	96	19.88	10.99
Ush2a	1	Ush2a Subj 1_normalized	464	179.0032	179.0192	3	464	179.0032	179.0192	86.67	78.37	78.13	106.2	84.29	28.08	16	83.2	21.87	11.75
Ush2a	1	Ush2a Subj 1_normalized	465	179.1024	179.12	3	465	179.1024	179.12	84.96	68.12	67.87	85.94	72.34	18.07	17.6	70.4	14.03	2.58
Ush2a	1	Ush2a Subj 1_normalized	466	179.1904	179.2272	7	466	179.1904	179.2272	75.93	87.16	68.85	104.49	73.95	35.64	36.8	2147.2	14.34	-0.63
Ush2a	1	Ush2a Subj 1_normalized	467	181.3744	181.4016	4	467	181.3744	181.4016	88.62	89.84	74.46	91.31	66.69	16.85	27.2	89.6	11.17	0.03
Ush2a	1	Ush2a Subj 1_normalized	468	181.4912	181.5072	3	468	181.4912	181.5072	88.87	74.46	74.71	104.49	79.63	29.79	16	78.4	19.02	6.59
Ush2a	1	Ush2a Subj 1_normalized	469	181.5856	181.6176	4	469	181.5856	181.6176	79.83	65.92	72.02	104.49	77.88	32.47	32	422.4	13.75	0.24
Ush2a	1	Ush2a Subj 1_normalized	470	182.04	182.056	1	470	182.04	182.056	78.86	75.68	75.68	82.76	78.46	7.08	16	1476.8	16.75	9.9
Ush2a	1	Ush2a Subj 1_normalized	471	183.5328	183.5808	12	471	183.5328	183.5808	76.42	72.27	72.27	80.81	77.39	8.54	48	59.2	7.42	-4.86
Ush2a	1	Ush2a Subj 1_normalized	472	183.64	183.7072	21	472	183.64	183.7072	74.95	76.42	66.89	82.28	73.71	15.38	67.2	86.4	15.27	4.76
Ush2a	1	Ush2a Subj 1_normalized	473	183.7936	183.8352	26	473	183.7936	183.8352	76.66	75.93	75.93	104.98	82.22	29.05	41.6	118.4	17.98	3.25
Ush2a	1	Ush2a Subj 1_normalized	474	183.9536	184.016	28	474	183.9536	184.016	69.09	65.67	65.67	83.74	74.11	18.07	62.4	83.2	13.3	2.28
Ush2a	1	Ush2a Subj 1_normalized	475	184.0992	184.12	7	475	184.0992	184.12	80.81	73	72.75	81.79	76.19	9.03	20.8	100.8	17.05	7.09
Ush2a	1	Ush2a Subj 1_normalized	476	184.2208	184.2416	6	476	184.2208	184.2416	80.81	79.59	79.35	89.11	80.9	9.77	20.8	174.4	17.11	8
Ush2a	1	Ush2a Subj 1_normalized	477	184.416	184.4432	7	477	184.416	184.4432	86.43	69.34	69.34	106.2	78.5	36.87	27.2	2204.8	22.53	10.61
Ush2a	1	Ush2a Subj 1_normalized	478	186.648	186.6928	9	478	186.648	186.6928	80.57	61.28	62.26	85.21	72.1	22.95	44.8	86.4	12.62	0.02
Ush2a	1	Ush2a Subj 1_normalized	479	186.7792	186.7968	3	479	186.7792	186.7968	79.83	74.22	74.22	88.38	74.98	14.16	17.6	185.6	14.93	5.6
Ush2a	1	Ush2a Subj 1_normalized	480	186.9824	187.0144	4	480	186.9824	187.0144	82.52	59.81	71.78	76.9	57.44	5.13	32	123.2	6.35	-5.61
Ush2a	1	Ush2a Subj 1_normalized	481	187.1376	187.1712	22	481	187.1376	187.1712	76.9	74.95	74.95	104.49	79.73	29.54	33.6	214.4	15.86	3.21
Ush2a	1	Ush2a Subj 1_normalized	482	187.3856	187.416	11	482	187.3856	187.416	77.15	74.46	74.46	80.08	76.94	5.62	30.4	3840	17.85	10.62
Ush2a	1	Ush2a Subj 1_normalized	483	191.256	191.3024	21	483	191.256	191.3024	62.74	75.68	62.5	77.39	63.03	14.89	46.4	305.6	8.05	-2.64
Ush2a	1	Ush2a Subj 1_normalized	484	191.608	191.6352	9	484	191.608	191.6352	92.04	61.52	61.77	92.29	63.28	30.52	27.2	52.8	13.63	3.69
Ush2a	1	Ush2a Subj 1_normalized	485	191.688	191.8016	34	485	191.688	191.8016	77.88	49.8	54.2	92.29	72.86	38.09	113.6	68.8	19.78	3.5
Ush2a	1	Ush2a Subj 1_normalized	486	191.8704	191.8992	9	486	191.8704	191.8992	72.27	56.88	57.37	73.24	56.67	15.87	28.8	91.2	6.24	-4.18
Ush2a	1	Ush2a Subj 1_normalized	487	191.9904	192.0496	30	487	191.9904	192.0496	77.39	71.04	71.04	78.61	74.42	7.57	59.2	83.2	17.65	3.24
Ush2a	1	Ush2a Subj 1_normalized	488	192.1328	192.1664	17	488	192.1328	192.1664	71.29	55.18	56.4	78.37	51.54	21.97	33.6	84.8	10.23	0.15
Ush2a	1	Ush2a Subj 1_normalized	489	192.2512	192.3568	39	489	192.2512	192.3568	75.44	77.39	69.34	91.31	76.79	21.97	105.6	195.2	26.72	16.06
Ush2a	1	Ush2a Subj 1_normalized	490	192.552	192.5728	4	490	192.552	192.5728	77.88	64.94	65.19	80.32	69.8	15.14	20.8	96	9.74	0.12
Ush2a	1	Ush2a Subj 1_normalized	491	192.6688	192.7008	22	491	192.6688	192.7008	79.83	77.64	75.93	90.09	80.83	14.16	32	100.8	20.62	11.51
Ush2a	1	Ush2a Subj 1_normalized	492	192.8016	192.8336	3	492	192.8016	192.8336	79.1	62.99	63.96	81.3	73.4	17.33	32	116.8	14.4	4.89
Ush2a	1	Ush2a Subj 1_normalized	493	192.9504	192.976	8	493	192.9504	192.976	68.12	80.81	68.12	80.81	57.72	12.7	25.6	83.2	5.66	-5.41
Ush2a	1	Ush2a Subj 1_normalized	494	193.0592	193.1056	9	494	193.0592	193.1056	82.03	54.69	55.91	85.21	74.14	29.3	46.4	64	15.17	-0.34
Ush2a	1	Ush2a Subj 1_normalized	495	193.1696	193.2256	9	495	193.1696	193.2256	81.3	54.2	54.44	84.47	71.39	30.03	56	75.2	18.13	6.83
Ush2a	1	Ush2a Subj 1_normalized	496	193.3008	193.3376	22	496	193.3008	193.3376	82.76	78.86	71.04	105.71	79.92	34.67	36.8	83.2	18.05	6.49
Ush2a	1	Ush2a Subj 1_normalized	497	193.4208	193.5008	26	497	193.4208	193.5008	82.28	70.8	67.87	89.11	75.3	21.24	80	489.6	22.5	11.3
Ush2a	1	Ush2a Subj 1_normalized	498	193.9904	194.0528	26	498	193.9904	194.0528	73.73	66.65	66.89	85.94	73.35	19.04	62.4	65.6	18.34	4.74
Ush2a	1	Ush2a Subj 1_normalized	499	194.1184	194.16	28	499	194.1184	194.16	83.5	73.24	68.36	105.96	79.19	37.6	41.6	76.8	18.77	7.51
Ush2a	1	Ush2a Subj 1_normalized	500	194.2368	194.3504	36	500	194.2368	194.3504	78.13	70.07	57.37	83.98	69.47	26.61	113.6	80	22.06	6.37
Ush2a	1	Ush2a Subj 1_normalized	501	194.4304	194.4768	7	501	194.4304	194.4768	70.07	55.91	53.47	86.91	76.04	33.45	46.4	70.4	17.72	5.06
Ush2a	1	Ush2a Subj 1_normalized	502	194.5472	194.5936	18	502	194.5472	194.5936	71.29	61.04	71.29	87.4	74.75	16.11	46.4	305.6	10.99	-1.41
Ush2a	1	Ush2a Subj 1_normalized	503	194.8992	194.9648	19	503	194.8992	194.9648	91.8	67.63	58.11	104.74	78.96	46.63	65.6	84.8	21.46	9.1
Ush2a	1	Ush2a Subj 1_normalized	504	195.0496	195.0768	22	504	195.0496	195.0768	83.25	72.27	72.51	88.38	75.99	15.87	27.2	195.2	16.95	8.45
Ush2a	1	Ush2a Subj 1_normalized	505	195.272	195.2976	2	505	195.272	195.2976	70.07	73	70.07	74.71	71.71	4.64	25.6	1032	12.4	0.34
Ush2a	1	Ush2a Subj 1_normalized	506	196.3296	196.3472	15	506	196.3296	196.3472	70.8	77.15	70.8	78.37	66.65	7.57	17.6	825.6	2.79	-4.89
Ush2a	1	Ush2a Subj 1_normalized	507	197.1728	197.1984	7	507	197.1728	197.1984	78.13	68.6	69.34	79.1	67.53	9.77	25.6	1355.2	12.42	2.59
Ush2a	1	Ush2a Subj 1_normalized	508	198.5536	198.5728	3	508	198.5536	198.5728	75.44	71.53	71.78	79.59	75.18	7.81	19.2	92.8	22.05	11.31
Ush2a	1	Ush2a Subj 1_normalized	509	198.6656	198.6848	3	509	198.6656	198.6848	86.18	76.66	76.66	104.49	82.69	27.83	19.2	1520	21.33	10.87
Ush2a	1	Ush2a Subj 1_normalized	510	200.2048	200.2288	7	510	200.2048	200.2288	78.86	67.38	67.38	81.05	73.01	13.67	24	747.2	19.73	7.08
Ush2a	1	Ush2a Subj 1_normalized	511	200.976	201.0288	22	511	200.976	201.0288	75.2	54.93	54.69	87.4	68.98	32.71	52.8	1836.8	13.21	0.3
Ush2a	1	Ush2a Subj 1_normalized	512	202.8656	202.8848	3	512	202.8656	202.8848	75.68	56.15	72.02	77.88	68.61	5.86	19.2	894.4	14.57	6.38
Ush2a	1	Ush2a Subj 1_normalized	513	203.7792	203.7968	1	513	203.7792	203.7968	79.59	75.44	75.68	81.54	70.2	5.86	17.6	336	11.22	2.13
Ush2a	1	Ush2a Subj 1_normalized	514	204.1328	204.176	14	514	204.1328	204.176	72.27	70.56	69.34	74.22	71.44	4.88	43.2	244.8	11.17	-2.78
Ush2a	1	Ush2a Subj 1_normalized	515	204.4208	204.4464	1	515	204.4208	204.4464	78.13	74.46	74.71	79.59	74.02	4.88	25.6	136	10.78	-0.26
Ush2a	1	Ush2a Subj 1_normalized	516	204.5824	204.6176	10	516	204.5824	204.6176	83.5	69.58	69.34	84.47	68.93	15.14	35.2	385.6	10.36	-1.04
Ush2a	1	Ush2a Subj 1_normalized	517	205.0032	205.0224	5	517	205.0032	205.0224	74.71	78.13	74.71	79.59	76.94	4.88	19.2	158.4	11.57	1.67
Ush2a	1	Ush2a Subj 1_normalized	518	205.1808	205.2	3	518	205.1808	205.2	93.51	78.13	78.86	104.49	85.22	25.63	19.2	136	14.5	4.34
Ush2a	1	Ush2a Subj 1_normalized	519	205.336	205.368	1	519	205.336	205.368	87.16	75.68	75.68	88.38	77.64	12.7	32	14.4	9.57	-3.44
Ush2a	1	Ush2a Subj 1_normalized	520	205.3824	205.4352	2	520	205.3824	205.4352	75.68	79.1	75.68	81.79	77.94	6.1	52.8	91.2	12.37	-0.85
Ush2a	1	Ush2a Subj 1_normalized	521	205.5264	205.5712	26	521	205.5264	205.5712	92.04	74.71	74.46	104.74	79.89	30.27	44.8	104	17.39	3.94
Ush2a	1	Ush2a Subj 1_normalized	522	205.6752	205.704	1	522	205.6752	205.704	91.06	77.15	77.39	104.49	82.64	27.1	28.8	337.6	14.24	0.91
Ush2a	1	Ush2a Subj 1_normalized	523	206.0416	206.1008	26	523	206.0416	206.1008	78.37	75.2	71.29	104.49	81.31	33.2	59.2	512	21.85	9.63
Ush2a	1	Ush2a Subj 1_normalized	524	206.6128	206.6592	20	524	206.6128	206.6592	93.26	79.35	79.59	104.49	89.06	24.9	46.4	46.4	13.42	0.93
Ush2a	1	Ush2a Subj 1_normalized	525	206.7056	206.7264	1	525	206.7056	206.7264	79.1	74.46	74.95	80.08	68.77	5.13	20.8	491.2	4.64	-3.81
Ush2a	1	Ush2a Subj 1_normalized	526	207.2176	207.2512	19	526	207.2176	207.2512	87.16	79.1	76.9	88.87	78.82	11.96	33.6	94.4	12.31	0.47
Ush2a	1	Ush2a Subj 1_normalized	527	207.3456	207.3952	26	527	207.3456	207.3952	87.16	75.44	74.95	88.38	76.55	13.43	49.6	265.6	13.57	1.26
Ush2a	1	Ush2a Subj 1_normalized	528	207.6608	207.688	11	528	207.6608	207.688	77.64	76.9	75.93	80.32	75.75	4.39	27.2	259.2	15.13	3.99
Ush2a	1	Ush2a Subj 1_normalized	529	207.9472	207.9776	14	529	207.9472	207.9776	86.43	82.03	81.05	87.89	82.78	6.84	30.4	683.2	12.47	1.23
Ush2a	1	Ush2a Subj 1_normalized	530	208.6608	208.6976	19	530	208.6608	208.6976	90.33	77.64	77.88	92.29	81.81	14.4	36.8	1062.4	13.24	2.07
Ush2a	1	Ush2a Subj 1_normalized	531	209.76	209.7904	13	531	209.76	209.7904	82.76	83.25	80.57	84.47	77.07	3.91	30.4	468.8	11.63	2.22
Ush2a	1	Ush2a Subj 1_normalized	532	210.2592	210.2752	1	532	210.2592	210.2752	71.78	70.56	70.56	73	71.25	2.44	16	72	8.79	0.61
Ush2a	1	Ush2a Subj 1_normalized	533	210.3472	210.3632	8	533	210.3472	210.3632	75.44	83.01	75.44	83.74	70.07	8.3	16	169.6	7.52	-4.21
Ush2a	1	Ush2a Subj 1_normalized	534	210.5328	210.5568	4	534	210.5328	210.5568	91.06	77.39	77.64	105.96	86.29	28.32	24	124.8	14.36	0.38
Ush2a	1	Ush2a Subj 1_normalized	535	210.6816	210.712	22	535	210.6816	210.712	93.75	69.34	69.34	104.74	80.51	35.4	30.4	990.4	9.76	2.27
Ush2a	1	Ush2a Subj 1_normalized	536	211.7024	211.7456	23	536	211.7024	211.7456	87.65	75.2	75.2	91.31	78.24	16.11	43.2	270.4	14.48	2.08
Ush2a	1	Ush2a Subj 1_normalized	537	212.016	212.0592	29	537	212.016	212.0592	69.58	85.94	66.16	91.31	74.31	25.15	43.2	460.8	12.73	-1.26
Ush2a	1	Ush2a Subj 1_normalized	538	212.52	212.5776	21	538	212.52	212.5776	83.5	79.35	71.78	82.03	73.03	10.25	57.6	116.8	14.52	2.15
Ush2a	1	Ush2a Subj 1_normalized	539	212.6944	212.7504	14	539	212.6944	212.7504	92.04	73.97	74.46	93.75	76.75	19.29	56	96	19.22	4.75
Ush2a	1	Ush2a Subj 1_normalized	540	212.8464	212.872	3	540	212.8464	212.872	71.29	69.34	69.34	79.83	73.55	10.5	25.6	17.6	10.82	-1.75
Ush2a	1	Ush2a Subj 1_normalized	541	212.8896	212.9104	1	541	212.8896	212.9104	80.81	78.13	77.39	81.3	73.47	3.91	20.8	163.2	5.69	-3.26
Ush2a	1	Ush2a Subj 1_normalized	542	213.0736	213.1216	10	542	213.0736	213.1216	82.03	70.56	70.07	84.23	73.11	14.16	48	1128	9.19	-4.32
Ush2a	1	Ush2a Subj 1_normalized	543	214.2496	214.296	13	543	214.2496	214.296	80.57	79.83	78.86	82.76	79.9	3.91	46.4	937.6	14.47	2.66
Ush2a	1	Ush2a Subj 1_normalized	544	215.2336	215.2528	10	544	215.2336	215.2528	81.05	81.54	81.05	83.01	81.43	1.95	19.2	292.8	4.6	-3.49
Ush2a	1	Ush2a Subj 1_normalized	545	215.5456	215.5776	10	545	215.5456	215.5776	79.35	70.56	70.07	84.47	74.85	14.4	32	8	18.31	5.59
Ush2a	1	Ush2a Subj 1_normalized	546	215.5856	215.6032	4	546	215.5856	215.6032	92.04	79.1	78.86	105.47	74.27	26.61	17.6	113.6	12.08	2.18
Ush2a	1	Ush2a Subj 1_normalized	547	215.7168	215.7552	10	547	215.7168	215.7552	94.73	77.88	77.64	104.74	80.64	27.1	38.4	116.8	17.53	6.41
Ush2a	1	Ush2a Subj 1_normalized	548	215.872	215.8928	5	548	215.872	215.8928	79.35	85.94	79.35	85.94	54.57	6.59	20.8	814.4	4.26	-6.08
Ush2a	1	Ush2a Subj 1_normalized	549	216.7072	216.7296	2	549	216.7072	216.7296	71.04	71.53	70.56	73	71.09	2.44	22.4	1468.8	6.49	-5.82
Ush2a	1	Ush2a Subj 1_normalized	550	218.1984	218.2224	14	550	218.1984	218.2224	86.18	82.28	82.03	86.67	79.82	4.64	24	712	9.14	-3.21
Ush2a	1	Ush2a Subj 1_normalized	551	218.9344	218.9616	12	551	218.9344	218.9616	83.01	69.82	70.31	84.47	58.22	14.16	27.2	235.2	8.83	0.83
Ush2a	1	Ush2a Subj 1_normalized	552	219.1968	219.2112	3	552	219.1968	219.2112	87.65	77.15	77.15	105.71	82.85	28.56	14.4	542.4	16.75	6
Ush2a	1	Ush2a Subj 1_normalized	553	219.7536	219.7856	14	553	219.7536	219.7856	76.66	72.75	72.75	78.37	75.27	5.62	32	276.8	6.3	-3.3
Ush2a	1	Ush2a Subj 1_normalized	554	220.0624	220.0784	10	554	220.0624	220.0784	90.58	87.65	86.18	92.53	78.02	6.35	16	136	5	-3.16
Ush2a	1	Ush2a Subj 1_normalized	555	220.2144	220.2448	1	555	220.2144	220.2448	82.76	77.15	76.66	84.47	79.49	7.81	30.4	137.6	12.29	0.12
Ush2a	1	Ush2a Subj 1_normalized	556	220.3824	220.3936	5	556	220.3824	220.3936	83.5	86.43	79.1	88.38	68.16	9.28	11.2	267.2	3.59	-6.38
Ush2a	1	Ush2a Subj 1_normalized	557	220.6608	220.7104	23	557	220.6608	220.7104	79.35	75.93	75.93	92.29	77.69	16.36	49.6	78.4	14.63	2.53
Ush2a	1	Ush2a Subj 1_normalized	558	220.7888	220.8176	4	558	220.7888	220.8176	79.35	61.52	61.77	91.31	47.39	29.54	28.8	96	7.91	-1.46
Ush2a	1	Ush2a Subj 1_normalized	559	220.9136	220.992	39	559	220.9136	220.992	77.64	54.2	55.66	105.22	81	49.56	78.4	81.6	18.96	4.57
Ush2a	1	Ush2a Subj 1_normalized	560	221.0736	221.096	3	560	221.0736	221.096	75.93	72.75	50.29	85.69	75.57	35.4	22.4	318.4	20.03	7.1
Ush2a	1	Ush2a Subj 1_normalized	561	221.4144	221.432	10	561	221.4144	221.432	93.02	88.38	87.89	104.49	85.42	16.6	17.6	112	7.55	-3.61
Ush2a	1	Ush2a Subj 1_normalized	562	221.544	221.5872	25	562	221.544	221.5872	81.05	75.44	74.95	88.13	80.16	13.18	43.2	120	18.04	2.8
Ush2a	1	Ush2a Subj 1_normalized	563	221.7072	221.728	7	563	221.7072	221.728	53.47	74.71	52.49	105.71	80.04	53.22	20.8	667.2	17.42	6.04
Ush2a	1	Ush2a Subj 1_normalized	564	222.3952	222.4368	14	564	222.3952	222.4368	86.91	79.83	76.66	89.11	81.61	12.45	41.6	1318.4	14.02	0.35
Ush2a	1	Ush2a Subj 1_normalized	565	223.7552	223.7984	30	565	223.7552	223.7984	76.9	87.65	76.9	104.49	90.13	27.59	43.2	1265.6	11.69	-0.5
Ush2a	1	Ush2a Subj 1_normalized	566	225.064	225.0928	10	566	225.064	225.0928	89.6	79.35	77.64	91.55	78.03	13.92	28.8	2011.2	14.22	4.78
Ush2a	1	Ush2a Subj 1_normalized	567	227.104	227.1296	14	567	227.104	227.1296	85.94	82.28	82.28	86.67	83.71	4.39	25.6	188.8	5.84	-3.6
Ush2a	1	Ush2a Subj 1_normalized	568	227.3184	227.3376	4	568	227.3184	227.3376	92.04	77.64	89.6	107.42	85.42	17.82	19.2	203.2	8.13	-2.54
Ush2a	1	Ush2a Subj 1_normalized	569	227.5408	227.5632	2	569	227.5408	227.5632	77.39	80.57	77.39	82.76	77.42	5.37	22.4	163.2	12	2.07
Ush2a	1	Ush2a Subj 1_normalized	570	227.7264	227.7488	4	570	227.7264	227.7488	79.59	71.29	71.78	84.23	78.04	12.45	22.4	120	17.39	5.73
Ush2a	1	Ush2a Subj 1_normalized	571	227.8688	227.8848	3	571	227.8688	227.8848	81.3	69.34	70.07	82.52	75.07	12.45	16	267.2	17.42	6.43
Ush2a	1	Ush2a Subj 1_normalized	572	228.152	228.2096	30	572	228.152	228.2096	92.29	69.82	59.08	70.8	62.91	11.72	57.6	340.8	12.62	-2.43
Ush2a	1	Ush2a Subj 1_normalized	573	228.5504	228.5968	30	573	228.5504	228.5968	76.9	81.05	76.9	86.43	79.07	9.52	46.4	180.8	13.46	0.05
Ush2a	1	Ush2a Subj 1_normalized	574	228.7776	228.7952	3	574	228.7776	228.7952	75.93	68.12	68.36	78.13	71.35	9.77	17.6	483.2	17.23	7.79
Ush2a	1	Ush2a Subj 1_normalized	575	229.2784	229.3008	1	575	229.2784	229.3008	91.06	85.69	86.43	105.22	88.96	18.8	22.4	1353.6	10.52	-0.26
Ush2a	1	Ush2a Subj 1_normalized	576	230.6544	230.6784	1	576	230.6544	230.6784	89.84	82.76	82.28	105.71	86.71	23.44	24	1702.4	16.35	2.86
Ush2a	1	Ush2a Subj 1_normalized	577	232.3808	232.3968	3	577	232.3808	232.3968	84.72	81.3	81.54	107.91	82.82	26.37	16	188.8	15.89	5.88
Ush2a	1	Ush2a Subj 1_normalized	578	232.5856	232.6416	7	578	232.5856	232.6416	85.94	56.4	66.16	88.87	75.25	22.71	56	78.4	20.48	6.37
Ush2a	1	Ush2a Subj 1_normalized	579	232.72	232.7552	19	579	232.72	232.7552	76.9	72.75	73.73	77.88	70.56	4.15	35.2	68.8	11.33	3.51
Ush2a	1	Ush2a Subj 1_normalized	580	232.824	232.8832	28	580	232.824	232.8832	70.56	76.66	70.56	79.35	70.74	8.79	59.2	9.6	9.22	-2.23
Ush2a	1	Ush2a Subj 1_normalized	581	232.8928	232.9104	1	581	232.8928	232.9104	74.95	52.98	70.8	77.15	70.52	6.35	17.6	163.2	16.85	9.03
Ush2a	1	Ush2a Subj 1_normalized	582	233.0736	233.1104	32	582	233.0736	233.1104	73	80.81	73	81.79	75.12	8.79	36.8	252.8	8.31	-2.34
Ush2a	1	Ush2a Subj 1_normalized	583	233.3632	233.3904	11	583	233.3632	233.3904	78.37	76.66	77.64	81.3	75.89	3.66	27.2	115.2	14.65	4.48
Ush2a	1	Ush2a Subj 1_normalized	584	233.5056	233.5264	13	584	233.5056	233.5264	76.42	78.13	76.42	80.57	78.03	4.15	20.8	150.4	11.13	0.34
Ush2a	1	Ush2a Subj 1_normalized	585	233.6768	233.7184	16	585	233.6768	233.7184	92.53	90.58	90.82	104.49	94.11	13.67	41.6	331.2	7.43	-5.83
Ush2a	1	Ush2a Subj 1_normalized	586	234.0496	234.0992	20	586	234.0496	234.0992	91.31	79.59	81.05	104.49	86.85	23.44	49.6	265.6	10.11	-0.74
Ush2a	1	Ush2a Subj 1_normalized	587	234.3648	234.3872	4	587	234.3648	234.3872	92.04	79.83	88.38	104.49	81.99	16.11	22.4	110.4	9.03	-2.43
Ush2a	1	Ush2a Subj 1_normalized	588	234.4976	234.6	39	588	234.4976	234.6	83.98	76.66	72.27	85.69	77.39	13.43	102.4	264	17.59	2.92
Ush2a	1	Ush2a Subj 1_normalized	589	234.864	234.888	4	589	234.864	234.888	91.06	77.64	78.13	104.49	78.02	26.37	24	89.6	11.88	0.78
Ush2a	1	Ush2a Subj 1_normalized	590	234.9776	234.9984	2	590	234.9776	234.9984	81.05	82.52	81.05	84.72	77.94	3.66	20.8	483.2	11.83	0.48
Ush2a	1	Ush2a Subj 1_normalized	591	235.4816	235.5072	1	591	235.4816	235.5072	81.05	74.95	75.44	82.03	73.91	6.59	25.6	553.6	9.93	-0.47
Ush2a	1	Ush2a Subj 1_normalized	592	236.0608	236.1024	30	592	236.0608	236.1024	82.52	80.57	78.13	85.69	80.73	7.57	41.6	392	18.73	6.35
Ush2a	1	Ush2a Subj 1_normalized	593	236.4944	236.5472	30	593	236.4944	236.5472	81.54	80.57	78.86	84.47	80.53	5.62	52.8	236.8	18.4	5.2
Ush2a	1	Ush2a Subj 1_normalized	594	236.784	236.8272	14	594	236.784	236.8272	83.74	85.94	74.71	85.94	80.46	11.23	43.2	488	16.63	2.7
Ush2a	1	Ush2a Subj 1_normalized	595	237.3152	237.336	13	595	237.3152	237.336	82.03	81.54	81.54	83.74	77.28	2.2	20.8	624	8.04	-3.71
Ush2a	1	Ush2a Subj 1_normalized	596	237.96	238.008	19	596	237.96	238.008	74.95	66.65	67.14	77.39	71.58	10.25	48	116.8	20.32	10.3
Ush2a	1	Ush2a Subj 1_normalized	597	238.1248	238.1584	11	597	238.1248	238.1584	74.95	72.02	72.27	80.81	74.06	8.54	33.6	232	26.36	17.87
Ush2a	1	Ush2a Subj 1_normalized	598	238.3904	238.4336	23	598	238.3904	238.4336	72.27	75.93	69.09	105.47	79.99	36.38	43.2	561.6	25.7	12.96
Ush2a	1	Ush2a Subj 1_normalized	599	238.9952	239.0144	1	599	238.9952	239.0144	74.95	72.75	73	76.9	69.48	3.91	19.2	132.8	9.64	1.37
Ush2a	1	Ush2a Subj 1_normalized	600	239.1472	239.1824	14	600	239.1472	239.1824	77.64	72.75	72.75	80.08	74.89	7.32	35.2	121.6	14.65	4.41
Ush2a	1	Ush2a Subj 1_normalized	601	239.304	239.3808	20	601	239.304	239.3808	87.89	77.64	77.88	89.11	79.03	11.23	76.8	121.6	15.37	4.04
Ush2a	1	Ush2a Subj 1_normalized	602	239.5024	239.5328	19	602	239.5024	239.5328	86.43	75.93	76.17	106.45	82.29	30.27	30.4	99.2	17.92	6.06
Ush2a	1	Ush2a Subj 1_normalized	603	239.632	239.6688	10	603	239.632	239.6688	75.44	66.65	67.63	82.52	72.8	14.89	36.8	116.8	16.73	3.13
Ush2a	1	Ush2a Subj 1_normalized	604	239.7856	239.8	3	604	239.7856	239.8	85.45	74.22	74.46	86.67	79.97	12.21	14.4	630.4	16.65	4.88
Ush2a	1	Ush2a Subj 1_normalized	605	240.4304	240.4688	19	605	240.4304	240.4688	72.02	65.92	66.89	76.9	72.39	10.01	38.4	131.2	20.08	9.23
Ush2a	1	Ush2a Subj 1_normalized	606	240.6	240.6272	1	606	240.6	240.6272	69.82	62.99	62.99	72.02	65.02	9.03	27.2	132.8	11.98	1.35
Ush2a	1	Ush2a Subj 1_normalized	607	240.76	240.8096	9	607	240.76	240.8096	86.43	82.76	72.75	87.4	78.18	14.65	49.6	6.4	15.88	1.98
Ush2a	1	Ush2a Subj 1_normalized	608	240.816	240.832	3	608	240.816	240.832	71.29	70.8	70.56	78.37	71.56	7.81	16	99.2	14.01	3.11
Ush2a	1	Ush2a Subj 1_normalized	609	240.9312	240.9712	9	609	240.9312	240.9712	80.57	66.89	67.38	85.94	75.01	18.55	40	107.2	22.66	12.53
Ush2a	1	Ush2a Subj 1_normalized	610	241.0784	241.096	3	610	241.0784	241.096	94.73	81.54	82.28	104.49	59.72	22.22	17.6	212.8	9.29	0.12
Ush2a	1	Ush2a Subj 1_normalized	611	241.3088	241.3328	12	611	241.3088	241.3328	91.06	76.9	77.64	104.74	79.25	27.1	24	176	14.07	3.81
Ush2a	1	Ush2a Subj 1_normalized	612	241.5088	241.5232	1	612	241.5088	241.5232	72.27	70.07	70.31	73	66.35	2.69	14.4	4539.2	6.14	-4.3
Ush2a	1	Ush2a Subj 1_normalized	613	246.0624	246.0832	8	613	246.0624	246.0832	76.9	79.35	76.9	89.11	80	12.21	20.8	216	10.16	-0.58
Ush2a	1	Ush2a Subj 1_normalized	614	246.2992	246.3648	34	614	246.2992	246.3648	79.35	76.9	76.9	81.79	79	4.88	65.6	916.8	9.32	0.06
Ush2a	1	Ush2a Subj 1_normalized	615	247.2816	247.3008	10	615	247.2816	247.3008	81.05	76.9	76.9	81.79	78.47	4.88	19.2	171.2	3.35	-6.41
Ush2a	1	Ush2a Subj 1_normalized	616	247.472	247.5184	19	616	247.472	247.5184	86.67	53.22	70.8	89.6	78.61	18.8	46.4	110.4	18.65	5.49
Ush2a	1	Ush2a Subj 1_normalized	617	247.6288	247.6992	20	617	247.6288	247.6992	99.12	77.64	77.64	104.98	85.59	27.34	70.4	128	18.78	5.34
Ush2a	1	Ush2a Subj 1_normalized	618	247.8272	247.8528	1	618	247.8272	247.8528	85.69	79.35	78.86	86.91	81.05	8.06	25.6	123.2	13.25	5.21
Ush2a	1	Ush2a Subj 1_normalized	619	247.976	248.0144	20	619	247.976	248.0144	79.1	73	73.24	80.57	76.09	7.32	38.4	113.6	13.62	0.38
Ush2a	1	Ush2a Subj 1_normalized	620	248.128	248.1744	10	620	248.128	248.1744	92.77	72.02	71.04	87.16	75.47	16.11	46.4	128	12.99	0.83
Ush2a	1	Ush2a Subj 1_normalized	621	248.3024	248.3472	29	621	248.3024	248.3472	68.85	67.14	66.89	70.56	68	3.66	44.8	454.4	6.06	-5.41
Ush2a	1	Ush2a Subj 1_normalized	622	248.8016	248.8512	10	622	248.8016	248.8512	82.52	65.92	66.16	82.52	66.68	16.36	49.6	19.2	9.99	-3.71
Ush2a	1	Ush2a Subj 1_normalized	623	248.8704	248.9152	30	623	248.8704	248.9152	69.82	73.24	69.82	73.73	69.63	3.91	44.8	129.6	11.84	-1.8
Ush2a	1	Ush2a Subj 1_normalized	624	249.0448	249.0976	26	624	249.0448	249.0976	80.57	74.46	73.24	84.72	75.68	11.47	52.8	156.8	14.27	0.69
Ush2a	1	Ush2a Subj 1_normalized	625	249.2544	249.272	3	625	249.2544	249.272	91.06	78.86	79.35	104.74	81.02	25.39	17.6	220.8	13.26	1.07
Ush2a	1	Ush2a Subj 1_normalized	626	249.4928	249.5168	16	626	249.4928	249.5168	84.47	80.57	80.57	85.69	81.82	5.13	24	222.4	13.45	1.81
Ush2a	1	Ush2a Subj 1_normalized	627	249.7392	249.7552	1	627	249.7392	249.7552	72.27	68.12	68.36	73	64.89	4.64	16	99.2	9.88	0.13
Ush2a	1	Ush2a Subj 1_normalized	628	249.8544	249.9072	10	628	249.8544	249.9072	93.75	77.15	76.66	104.49	80.59	27.83	52.8	432	18.47	5.07
Ush2a	1	Ush2a Subj 1_normalized	629	250.3392	250.3712	20	629	250.3392	250.3712	93.26	87.4	83.74	89.84	79.74	6.1	32	198.4	7.3	-2.37
Ush2a	1	Ush2a Subj 1_normalized	630	250.5696	250.6016	7	630	250.5696	250.6016	65.92	76.42	65.92	95.46	71.35	29.54	32	134.4	8.78	0.84
Ush2a	1	Ush2a Subj 1_normalized	631	250.736	250.7776	23	631	250.736	250.7776	77.15	85.69	77.15	89.36	79.88	12.21	41.6	177.6	15.16	2.67
Ush2a	1	Ush2a Subj 1_normalized	632	250.9552	251.0064	14	632	250.9552	251.0064	91.8	77.39	77.64	93.75	82.4	16.11	51.2	520	11.88	-0.97
Ush2a	1	Ush2a Subj 1_normalized	633	251.5264	251.5536	3	633	251.5264	251.5536	85.94	66.89	67.14	107.91	79.18	40.77	27.2	363.2	26.66	15.37
Ush2a	1	Ush2a Subj 1_normalized	634	251.9168	251.9488	16	634	251.9168	251.9488	85.69	82.52	82.52	88.13	84.42	5.62	32	459.2	13.01	2.18
Ush2a	1	Ush2a Subj 1_normalized	635	252.408	252.4272	1	635	252.408	252.4272	87.16	85.94	85.94	89.6	78.25	3.66	19.2	132.8	2.87	-7.14
Ush2a	1	Ush2a Subj 1_normalized	636	252.56	252.6224	11	636	252.56	252.6224	80.57	79.83	79.59	84.23	81.16	4.64	62.4	140.8	6.43	-2.22
Ush2a	1	Ush2a Subj 1_normalized	637	252.7632	252.8064	12	637	252.7632	252.8064	83.01	71.04	51.27	83.01	76.31	31.74	43.2	1040	17.74	6.91
Ush2a	1	Ush2a Subj 1_normalized	638	253.8464	253.8784	13	638	253.8464	253.8784	81.3	80.57	77.64	82.52	79.64	4.88	32	120	9.39	-3.23
Ush2a	1	Ush2a Subj 1_normalized	639	253.9984	254.016	1	639	253.9984	254.016	81.05	80.32	79.83	81.79	80.59	1.95	17.6	952	7.09	-1.34
Ush2a	1	Ush2a Subj 1_normalized	640	254.968	254.9952	7	640	254.968	254.9952	78.37	72.02	72.02	85.45	78.8	13.43	27.2	302.4	14.03	2.36
Ush2a	1	Ush2a Subj 1_normalized	641	255.2976	255.344	28	641	255.2976	255.344	80.57	78.13	78.13	85.21	80.66	7.08	46.4	270.4	9.8	-3.03
Ush2a	1	Ush2a Subj 1_normalized	642	255.6144	255.6544	29	642	255.6144	255.6544	93.02	65.19	69.34	104.74	78.08	35.4	40	1139.2	13.42	5.06
Ush2a	1	Ush2a Subj 1_normalized	643	256.7936	256.808	1	643	256.7936	256.808	82.76	79.35	79.83	83.01	73.6	3.17	14.4	3033.6	7.5	-0.55
Ush2a	1	Ush2a Subj 1_normalized	644	259.8416	259.8704	22	644	259.8416	259.8704	74.46	77.15	74.46	80.08	72.15	5.62	28.8	91.2	9.65	1.04
Ush2a	1	Ush2a Subj 1_normalized	645	259.9616	259.9824	7	645	259.9616	259.9824	75.44	73.24	70.56	80.81	75.03	10.25	20.8	4664	19.15	8.9
Ush2a	1	Ush2a Subj 1_normalized	646	264.6464	264.6624	3	646	264.6464	264.6624	90.58	81.05	80.57	104.49	88.31	23.93	16	5956.8	13.83	4.43
Ush2a	1	Ush2a Subj 1_normalized	647	270.6192	270.6944	34	647	270.6192	270.6944	77.15	68.85	67.38	91.31	74.88	23.93	75.2	113.6	16.8	3.71
Ush2a	1	Ush2a Subj 1_normalized	648	270.808	270.8272	11	648	270.808	270.8272	75.44	76.66	75.44	77.64	67.63	2.2	19.2	240	6.33	-1.31
Ush2a	1	Ush2a Subj 1_normalized	649	271.0672	271.1136	10	649	271.0672	271.1136	81.54	71.78	70.07	83.01	71.7	12.94	46.4	99.2	17.33	3.35
Ush2a	1	Ush2a Subj 1_normalized	650	271.2128	271.2528	21	650	271.2128	271.2528	77.15	71.78	72.02	79.1	67.38	7.08	40	92.8	9.82	-1.29
Ush2a	1	Ush2a Subj 1_normalized	651	271.3456	271.3824	11	651	271.3456	271.3824	77.64	74.95	75.2	87.4	78.04	12.21	36.8	97.6	20.81	10.91
Ush2a	1	Ush2a Subj 1_normalized	652	271.48	271.496	2	652	271.48	271.496	79.83	79.83	78.86	82.76	76.79	3.91	16	820.8	19.87	10.65
Ush2a	1	Ush2a Subj 1_normalized	653	272.3168	272.368	29	653	272.3168	272.368	78.13	78.13	69.34	86.43	77	17.09	51.2	211.2	12.5	2.14
Ush2a	1	Ush2a Subj 1_normalized	654	272.5792	272.6288	23	654	272.5792	272.6288	72.51	75.93	69.34	107.18	83.13	37.84	49.6	89.6	22.04	9.33
Ush2a	1	Ush2a Subj 1_normalized	655	272.7184	272.744	9	655	272.7184	272.744	79.1	66.16	66.41	91.31	58.21	24.9	25.6	89.6	12.07	1.53
Ush2a	1	Ush2a Subj 1_normalized	656	272.8336	272.8592	4	656	272.8336	272.8592	74.22	63.96	64.21	79.1	65.34	14.89	25.6	94.4	8.76	-2.91
Ush2a	1	Ush2a Subj 1_normalized	657	272.9536	272.9776	4	657	272.9536	272.9776	76.42	87.16	69.58	89.11	71.59	19.53	24	1608	8.23	-4.02
Ush2a	1	Ush2a Subj 1_normalized	658	274.5856	274.6464	34	658	274.5856	274.6464	74.71	54.44	54.44	75.2	63.63	20.75	60.8	809.6	16.34	4.32
Ush2a	1	Ush2a Subj 1_normalized	659	275.456	275.4816	1	659	275.456	275.4816	77.64	72.75	74.46	80.08	75.27	5.62	25.6	94.4	19.32	7.7
Ush2a	1	Ush2a Subj 1_normalized	660	275.576	275.64	19	660	275.576	275.64	79.83	74.95	73.73	84.72	77.73	10.99	64	137.6	18.88	5.39
Ush2a	1	Ush2a Subj 1_normalized	661	275.7776	275.8144	18	661	275.7776	275.8144	76.66	71.78	72.02	81.05	75.82	9.03	36.8	112	17.47	4.69
Ush2a	1	Ush2a Subj 1_normalized	662	275.9264	275.9728	20	662	275.9264	275.9728	80.57	72.51	71.78	81.79	75.33	10.01	46.4	158.4	14.8	1.87
Ush2a	1	Ush2a Subj 1_normalized	663	276.1312	276.176	24	663	276.1312	276.176	71.29	79.83	70.56	88.38	79.36	17.82	44.8	251.2	15.37	4.14
Ush2a	1	Ush2a Subj 1_normalized	664	276.4272	276.4688	10	664	276.4272	276.4688	88.38	73.24	72.27	104.49	77.43	32.23	41.6	452.8	17.39	3.55
Ush2a	1	Ush2a Subj 1_normalized	665	276.9216	276.9552	16	665	276.9216	276.9552	75.2	79.59	75.2	87.4	78.99	12.21	33.6	4049.6	12.44	-1.11
Ush2a	1	Ush2a Subj 1_normalized	666	281.0048	281.032	21	666	281.0048	281.032	77.88	90.58	71.53	93.51	53.87	21.97	27.2	116.8	-0.64	-8.95
Ush2a	1	Ush2a Subj 1_normalized	667	281.1488	281.1696	10	667	281.1488	281.1696	88.87	80.57	80.32	91.06	83.02	10.74	20.8	1764.8	6.36	-3.59
Ush2a	1	Ush2a Subj 1_normalized	668	282.9344	282.9504	4	668	282.9344	282.9504	85.45	81.54	81.54	85.45	82.67	3.91	16	131.2	6.11	-2.94
Ush2a	1	Ush2a Subj 1_normalized	669	283.0816	283.112	26	669	283.0816	283.112	87.89	81.54	80.81	89.11	71.74	8.3	30.4	726.4	8.21	-0.35
Ush2a	1	Ush2a Subj 1_normalized	670	283.8384	283.8688	1	670	283.8384	283.8688	90.82	77.64	78.13	92.29	79.82	14.16	30.4	92.8	16.86	4.28
Ush2a	1	Ush2a Subj 1_normalized	671	283.9616	283.9936	10	671	283.9616	283.9936	85.21	77.15	77.64	88.13	79.53	10.5	32	225.6	13.49	1.24
Ush2a	1	Ush2a Subj 1_normalized	672	284.2192	284.2384	4	672	284.2192	284.2384	89.84	77.88	77.88	92.29	75.48	14.4	19.2	100.8	11.87	2.57
Ush2a	1	Ush2a Subj 1_normalized	673	284.3392	284.4032	20	673	284.3392	284.4032	89.6	74.22	71.53	106.69	78.74	35.16	64	315.2	16.93	3.36
Ush2a	1	Ush2a Subj 1_normalized	674	284.7184	284.7536	13	674	284.7184	284.7536	77.64	81.05	76.66	82.76	75.44	6.1	35.2	14.4	10.42	-2.07
Ush2a	1	Ush2a Subj 1_normalized	675	284.768	284.784	3	675	284.768	284.784	82.52	75.68	74.95	84.47	77.6	9.52	16	92.8	19.51	9.53
Ush2a	1	Ush2a Subj 1_normalized	676	284.8768	284.8976	13	676	284.8768	284.8976	78.86	76.9	74.46	79.59	76.66	5.13	20.8	3440	6.97	-0.38
Ush2a	1	Ush2a Subj 1_normalized	677	288.3376	288.376	14	677	288.3376	288.376	55.42	55.18	54.93	57.86	54.93	2.93	38.4	707.2	7.01	-4.63
Ush2a	1	Ush2a Subj 1_normalized	678	289.0832	289.1696	39	678	289.0832	289.1696	82.76	75.44	74.46	84.96	79.18	10.5	86.4	113.6	19.56	3.54
Ush2a	1	Ush2a Subj 1_normalized	679	289.2832	289.3232	24	679	289.2832	289.3232	78.13	55.42	55.91	93.26	76.51	37.35	40	6790.4	16.14	4.64
Ush2a	1	Ush2a Subj 1_normalized	680	296.1136	296.1488	7	680	296.1136	296.1488	79.1	69.58	69.58	73.49	63.87	3.91	35.2	1587.2	4.14	-4.12
Ush2a	1	Ush2a Subj 1_normalized	681	297.736	297.768	14	681	297.736	297.768	54.44	54.69	54.44	57.86	54.87	3.42	32	433.6	8.9	-0.53
Ush2a	1	Ush2a Subj 1_normalized	682	298.2016	298.2752	27	682	298.2016	298.2752	73.97	60.55	61.52	85.94	57.24	24.41	73.6	238.4	10.84	1.38
Ush2a	1	Ush2a Subj 1_normalized	683	298.5136	298.5296	3	683	298.5136	298.5296	87.65	77.39	76.66	89.6	75.86	12.94	16	88	17.34	8.44
Ush2a	1	Ush2a Subj 1_normalized	684	298.6176	298.704	37	684	298.6176	298.704	81.54	52.49	52.25	88.13	66.49	35.89	86.4	83.2	15.76	0.72
Ush2a	1	Ush2a Subj 1_normalized	685	298.7872	298.8048	1	685	298.7872	298.8048	79.35	76.66	76.66	82.52	79.03	5.86	17.6	_	18.38	8.11
Ush2a	2	Ush2a Subj 2_normalized	1	22.6752	22.688	11	1	22.6752	22.688	80.32	79.59	79.83	82.28	80.16	2.44	12.8	7896	2.45	-7.56
Ush2a	2	Ush2a Subj 2_normalized	2	30.584	30.6064	17	2	30.584	30.6064	68.85	75.68	67.87	75.68	48.55	7.81	22.4	1608	0.34	-7.24
Ush2a	2	Ush2a Subj 2_normalized	3	32.2144	32.2304	1	3	32.2144	32.2304	81.54	76.66	77.15	83.01	74.71	5.86	16	481.6	8.64	-0.03
Ush2a	2	Ush2a Subj 2_normalized	4	32.712	32.736	11	4	32.712	32.736	78.13	74.22	74.46	79.59	77.04	5.13	24	123.2	4.96	-3.86
Ush2a	2	Ush2a Subj 2_normalized	5	32.8592	32.8784	1	5	32.8592	32.8784	81.05	77.15	77.15	82.52	79.4	5.37	19.2	112	4.93	-4.52
Ush2a	2	Ush2a Subj 2_normalized	6	32.9904	33.008	1	6	32.9904	33.008	67.63	64.21	64.21	69.09	66	4.88	17.6	92.8	5.86	-4.45
Ush2a	2	Ush2a Subj 2_normalized	7	33.1008	33.1664	21	7	33.1008	33.1664	71.78	51.03	51.76	75.93	64.05	24.17	65.6	89.6	16.17	1.16
Ush2a	2	Ush2a Subj 2_normalized	8	33.256	33.3072	9	8	33.256	33.3072	86.18	68.36	68.85	86.18	70.37	17.33	51.2	70.4	13.03	2.36
Ush2a	2	Ush2a Subj 2_normalized	9	33.3776	33.4064	18	9	33.3776	33.4064	68.36	81.3	68.36	82.52	74.18	14.16	28.8	18547.2	11.99	-0.61
Ush2a	2	Ush2a Subj 2_normalized	10	51.9536	51.9712	18	10	51.9536	51.9712	79.83	77.88	77.64	82.28	79.14	4.64	17.6	3113.6	6.77	-2.52
Ush2a	2	Ush2a Subj 2_normalized	11	55.0848	55.104	2	11	55.0848	55.104	73.24	72.02	71.78	74.22	72.37	2.44	19.2	21542.4	5.37	-5.09
Ush2a	2	Ush2a Subj 2_normalized	12	76.6464	76.664	1	12	76.6464	76.664	81.05	78.86	79.35	82.76	75.1	3.42	17.6	88	8.63	-0.46
Ush2a	2	Ush2a Subj 2_normalized	13	76.752	76.7744	4	13	76.752	76.7744	81.79	70.07	70.07	82.52	72.85	12.45	22.4	308.8	8.3	-1.7
Ush2a	2	Ush2a Subj 2_normalized	14	77.0832	77.112	20	14	77.0832	77.112	67.63	54.44	54.44	58.11	45.37	3.66	28.8	441.6	5.41	-3.87
Ush2a	2	Ush2a Subj 2_normalized	15	77.5536	77.6144	37	15	77.5536	77.6144	67.38	53.22	53.71	70.8	61.42	17.09	60.8	420.8	11.36	-2.47
Ush2a	2	Ush2a Subj 2_normalized	16	78.0352	78.0544	18	16	78.0352	78.0544	78.61	93.26	78.37	95.46	74.36	17.09	19.2	305.6	0.91	-8.67
Ush2a	2	Ush2a Subj 2_normalized	17	78.36	78.3728	1	17	78.36	78.3728	83.5	77.64	77.64	84.72	79.68	7.08	12.8	529.6	5.94	-4.72
Ush2a	2	Ush2a Subj 2_normalized	18	78.9024	78.928	17	18	78.9024	78.928	53.47	50.78	52	55.66	44.78	3.66	25.6	204.8	7.98	-2.23
Ush2a	2	Ush2a Subj 2_normalized	19	79.1328	79.1616	10	19	79.1328	79.1616	65.43	56.15	56.15	66.65	56.24	10.5	28.8	9.6	8.65	-1.93
Ush2a	2	Ush2a Subj 2_normalized	20	79.1712	79.2016	14	20	79.1712	79.2016	57.13	55.18	54.2	59.57	54.86	5.37	30.4	158.4	15.88	3.88
Ush2a	2	Ush2a Subj 2_normalized	21	79.36	79.3872	2	21	79.36	79.3872	51.03	51.27	50.29	54.44	50.29	4.15	27.2	6448	7.08	-2.98
Ush2a	2	Ush2a Subj 2_normalized	22	85.8352	85.848	2	22	85.8352	85.848	79.83	80.32	79.59	81.79	80.21	2.2	12.8	116.8	6.57	-3.38
Ush2a	2	Ush2a Subj 2_normalized	23	85.9648	85.984	1	23	85.9648	85.984	82.03	80.08	80.08	84.72	81.77	4.64	19.2	5800	8.96	-1.25
Ush2a	2	Ush2a Subj 2_normalized	24	91.784	91.8432	27	24	91.784	91.8432	85.94	66.41	66.89	88.13	74.97	21.24	59.2	83.2	15	-0.55
Ush2a	2	Ush2a Subj 2_normalized	25	91.9264	91.9584	9	25	91.9264	91.9584	80.08	63.23	63.72	83.01	70.41	19.29	32	120	12.58	0.42
Ush2a	2	Ush2a Subj 2_normalized	26	92.0784	92.1168	10	26	92.0784	92.1168	79.83	65.67	65.67	72.27	66.49	6.59	38.4	220.8	14.95	1.4
Ush2a	2	Ush2a Subj 2_normalized	27	92.3376	92.3568	1	27	92.3376	92.3568	82.76	79.83	80.08	83.98	75.36	3.91	19.2	113.6	8.93	1.19
Ush2a	2	Ush2a Subj 2_normalized	28	92.4704	92.4992	1	28	92.4704	92.4992	78.13	68.36	68.36	79.1	67.89	10.74	28.8	22.4	6.63	-3.84
Ush2a	2	Ush2a Subj 2_normalized	29	92.5216	92.5392	2	29	92.5216	92.5392	66.16	67.14	66.16	69.34	67.02	3.17	17.6	657.6	2.44	-8.59
Ush2a	2	Ush2a Subj 2_normalized	30	93.1968	93.232	20	30	93.1968	93.232	84.96	52	53.96	85.94	67.8	31.98	35.2	107.2	14.98	2.25
Ush2a	2	Ush2a Subj 2_normalized	31	93.3392	93.4096	21	31	93.3392	93.4096	84.47	65.43	64.94	85.94	73.39	21	70.4	83.2	21.83	7.92
Ush2a	2	Ush2a Subj 2_normalized	32	93.4928	93.5408	4	32	93.4928	93.5408	93.26	72.51	69.09	104.49	76.38	35.4	48	92.8	14.11	0.31
Ush2a	2	Ush2a Subj 2_normalized	33	93.6336	93.6496	2	33	93.6336	93.6496	64.7	64.94	64.45	66.89	59.06	2.44	16	345.6	9.69	1.57
Ush2a	2	Ush2a Subj 2_normalized	34	93.9952	94.0256	1	34	93.9952	94.0256	80.32	76.42	74.95	82.28	77.36	7.32	30.4	86.4	22.57	11.36
Ush2a	2	Ush2a Subj 2_normalized	35	94.112	94.1312	2	35	94.112	94.1312	69.09	69.58	69.09	71.29	69.77	2.2	19.2	6476.8	9.08	-2.23
Ush2a	2	Ush2a Subj 2_normalized	36	100.608	100.632	1	36	100.608	100.632	79.83	75.93	75.93	82.76	78.72	6.84	24	124.8	17.29	7.05
Ush2a	2	Ush2a Subj 2_normalized	37	100.7568	100.7856	10	37	100.7568	100.7856	82.03	69.34	69.34	83.5	72.9	14.16	28.8	108.8	10.93	-0.49
Ush2a	2	Ush2a Subj 2_normalized	38	100.8944	100.936	20	38	100.8944	100.936	69.09	57.86	57.86	70.8	60.91	12.94	41.6	280	8.61	-1.5
Ush2a	2	Ush2a Subj 2_normalized	39	101.216	101.2448	33	39	101.216	101.2448	68.12	62.01	62.01	69.34	64.98	7.32	28.8	94.4	6.59	-5.48
Ush2a	2	Ush2a Subj 2_normalized	40	101.3392	101.3824	19	40	101.3392	101.3824	72.02	62.99	62.99	74.71	69.89	11.72	43.2	617.6	14.94	3.48
Ush2a	2	Ush2a Subj 2_normalized	41	102	102.0256	9	41	102	102.0256	79.35	51.03	51.51	81.3	66.31	29.79	25.6	96	15.3	4.63
Ush2a	2	Ush2a Subj 2_normalized	42	102.1216	102.2112	20	42	102.1216	102.2112	67.14	52.73	52.73	71.29	66.59	18.55	89.6	187.2	22.8	5.52
Ush2a	2	Ush2a Subj 2_normalized	43	102.3984	102.4384	25	43	102.3984	102.4384	78.61	67.63	67.87	81.54	71.37	13.67	40	97.6	13.71	2.89
Ush2a	2	Ush2a Subj 2_normalized	44	102.536	102.576	9	44	102.536	102.576	83.5	67.38	67.63	84.47	70.2	16.85	40	88	15.3	1.47
Ush2a	2	Ush2a Subj 2_normalized	45	102.664	102.7232	14	45	102.664	102.7232	65.19	48.1	49.8	66.41	57.57	16.6	59.2	139.2	22.58	6.83
Ush2a	2	Ush2a Subj 2_normalized	46	102.8624	102.8848	4	46	102.8624	102.8848	81.05	54.44	54.44	83.01	76.6	28.56	22.4	99.2	12.94	4.48
Ush2a	2	Ush2a Subj 2_normalized	47	102.984	103.0176	16	47	102.984	103.0176	67.63	65.92	66.65	72.51	67.53	5.86	33.6	177.6	12.47	-0.17
Ush2a	2	Ush2a Subj 2_normalized	48	103.1952	103.28	20	48	103.1952	103.28	64.94	50.78	52.25	69.09	60.23	16.85	84.8	102.4	21.7	8.56
Ush2a	2	Ush2a Subj 2_normalized	49	103.3824	103.4288	12	49	103.3824	103.4288	62.99	48.1	49.07	78.86	68.46	29.79	46.4	70.4	16.12	2.94
Ush2a	2	Ush2a Subj 2_normalized	50	103.4992	103.544	20	50	103.4992	103.544	70.8	76.42	70.56	77.39	67.81	6.84	44.8	75.2	7.95	-3.5
Ush2a	2	Ush2a Subj 2_normalized	51	103.6192	103.688	12	51	103.6192	103.688	75.2	48.58	48.58	86.18	73.09	37.6	68.8	88	16.67	1.98
Ush2a	2	Ush2a Subj 2_normalized	52	103.776	103.7936	18	52	103.776	103.7936	75.2	77.88	75.2	79.83	77.52	4.64	17.6	116.8	7.92	-1.11
Ush2a	2	Ush2a Subj 2_normalized	53	103.9104	103.9264	2	53	103.9104	103.9264	86.91	89.11	86.67	91.31	88.44	4.64	16	120	4.82	-5.49
Ush2a	2	Ush2a Subj 2_normalized	54	104.0464	104.0832	11	54	104.0464	104.0832	82.28	74.46	74.46	85.21	79.47	10.74	36.8	291.2	18.2	6.4
Ush2a	2	Ush2a Subj 2_normalized	55	104.3744	104.44	27	55	104.3744	104.44	81.05	51.03	51.76	81.79	64.78	30.03	65.6	83.2	20.98	4.74
Ush2a	2	Ush2a Subj 2_normalized	56	104.5232	104.5936	20	56	104.5232	104.5936	90.09	54.93	55.91	88.87	62.89	32.96	70.4	86.4	20.07	5.21
Ush2a	2	Ush2a Subj 2_normalized	57	104.68	104.7216	19	57	104.68	104.7216	70.07	63.23	63.96	73	67.24	9.03	41.6	92.8	18.61	3.89
Ush2a	2	Ush2a Subj 2_normalized	58	104.8144	104.8928	27	58	104.8144	104.8928	74.95	49.07	49.32	79.35	69.68	30.03	78.4	91.2	23.71	8.77
Ush2a	2	Ush2a Subj 2_normalized	59	104.984	105.04	20	59	104.984	105.04	76.66	68.12	68.12	80.32	73.1	12.21	56	848	13.54	-1.49
Ush2a	2	Ush2a Subj 2_normalized	60	105.888	105.9568	28	60	105.888	105.9568	69.58	60.55	60.79	104.49	87.57	43.7	68.8	72	16.12	3.75
Ush2a	2	Ush2a Subj 2_normalized	61	106.0288	106.1008	34	61	106.0288	106.1008	70.31	65.43	62.99	104.49	81.18	41.5	72	611.2	15.61	0.41
Ush2a	2	Ush2a Subj 2_normalized	62	106.712	106.7584	19	62	106.712	106.7584	80.57	67.38	67.63	83.74	74.8	16.11	46.4	100.8	12.41	-0.21
Ush2a	2	Ush2a Subj 2_normalized	63	106.8592	106.8832	1	63	106.8592	106.8832	76.9	74.71	74.71	78.86	76.32	4.15	24	86.4	7.86	-2.14
Ush2a	2	Ush2a Subj 2_normalized	64	106.9696	107.0144	11	64	106.9696	107.0144	72.75	54.44	55.66	83.74	69.6	28.08	44.8	568	16.85	5.37
Ush2a	2	Ush2a Subj 2_normalized	65	107.5824	107.6048	1	65	107.5824	107.6048	81.54	57.86	57.86	83.74	75.52	25.88	22.4	723.2	16.11	4.03
Ush2a	2	Ush2a Subj 2_normalized	66	108.328	108.3472	1	66	108.328	108.3472	77.15	75.44	75.68	78.37	68.8	2.69	19.2	99.2	5.93	-2
Ush2a	2	Ush2a Subj 2_normalized	67	108.4464	108.4736	15	67	108.4464	108.4736	69.82	81.54	69.82	84.47	75.98	14.65	27.2	6.4	12.55	2.59
Ush2a	2	Ush2a Subj 2_normalized	68	108.48	108.5456	37	68	108.48	108.5456	74.95	54.44	55.42	81.05	67.91	25.63	65.6	86.4	15.72	2.99
Ush2a	2	Ush2a Subj 2_normalized	69	108.632	108.7264	38	69	108.632	108.7264	89.11	50.54	52.25	104.98	78.13	52.73	94.4	78.4	16.93	4.16
Ush2a	2	Ush2a Subj 2_normalized	70	108.8048	108.856	9	70	108.8048	108.856	67.87	55.91	56.88	84.72	72.48	27.83	51.2	80	17.94	4.51
Ush2a	2	Ush2a Subj 2_normalized	71	108.936	108.9696	18	71	108.936	108.9696	75.2	65.43	65.43	83.01	73.53	17.58	33.6	6988.8	16.86	5.98
Ush2a	2	Ush2a Subj 2_normalized	72	115.9584	115.9808	4	72	115.9584	115.9808	82.76	71.78	74.22	80.81	64.94	6.59	22.4	116.8	10.9	-0.07
Ush2a	2	Ush2a Subj 2_normalized	73	116.0976	116.1488	26	73	116.0976	116.1488	82.52	75.93	75.93	86.43	79.8	10.5	51.2	91.2	23.91	11.19
Ush2a	2	Ush2a Subj 2_normalized	74	116.24	116.3344	12	74	116.24	116.3344	77.15	56.4	51.51	87.16	74.77	35.64	94.4	324.8	20.88	6.76
Ush2a	2	Ush2a Subj 2_normalized	75	116.6592	116.68	2	75	116.6592	116.68	71.53	73.97	71.53	75.44	69.19	3.91	20.8	112	7.25	-4.55
Ush2a	2	Ush2a Subj 2_normalized	76	116.792	116.8832	30	76	116.792	116.8832	84.96	64.45	49.8	83.01	68.45	33.2	91.2	81.6	18.8	3
Ush2a	2	Ush2a Subj 2_normalized	77	116.9648	117.1008	36	77	116.9648	117.1008	90.58	65.19	51.27	88.13	71.89	36.87	136	75.2	20.48	4.04
Ush2a	2	Ush2a Subj 2_normalized	78	117.176	117.216	22	78	117.176	117.216	91.8	77.88	63.96	77.88	45.79	13.92	40	451.2	6.2	-2.04
Ush2a	2	Ush2a Subj 2_normalized	79	117.6672	117.7536	37	79	117.6672	117.7536	68.6	48.83	49.07	70.56	60.62	21.48	86.4	70.4	16.21	1.74
Ush2a	2	Ush2a Subj 2_normalized	80	117.824	117.8864	14	80	117.824	117.8864	77.39	54.69	54.44	78.86	52.61	24.41	62.4	108.8	13.17	0.28
Ush2a	2	Ush2a Subj 2_normalized	81	117.9952	118.0736	37	81	117.9952	118.0736	65.19	49.32	49.32	73	62.48	23.68	78.4	78.4	22.91	6.56
Ush2a	2	Ush2a Subj 2_normalized	82	118.152	118.2032	12	82	118.152	118.2032	65.19	64.94	65.19	77.88	70.47	12.7	51.2	99.2	15.15	0.21
Ush2a	2	Ush2a Subj 2_normalized	83	118.3024	118.352	19	83	118.3024	118.352	80.57	69.58	53.22	83.25	75.61	30.03	49.6	107.2	22.05	7.17
Ush2a	2	Ush2a Subj 2_normalized	84	118.4592	118.4768	3	84	118.4592	118.4768	94.24	66.16	66.16	101.56	65.14	35.4	17.6	75.2	7.98	1.15
Ush2a	2	Ush2a Subj 2_normalized	85	118.552	118.6208	24	85	118.552	118.6208	66.16	67.14	66.16	104.49	76.33	38.33	68.8	1467.2	19.27	5.51
Ush2a	2	Ush2a Subj 2_normalized	86	120.088	120.1504	30	86	120.088	120.1504	88.62	74.46	51.27	90.58	76.6	39.31	62.4	209.6	25.87	10.11
Ush2a	2	Ush2a Subj 2_normalized	87	120.36	120.4096	12	87	120.36	120.4096	88.87	66.89	67.14	94.24	77.74	27.1	49.6	81.6	18.87	9.63
Ush2a	2	Ush2a Subj 2_normalized	88	120.4912	120.5184	15	88	120.4912	120.5184	67.38	83.98	67.38	83.98	78.5	16.6	27.2	104	12.95	1.94
Ush2a	2	Ush2a Subj 2_normalized	89	120.6224	120.648	15	89	120.6224	120.648	73.24	81.05	73.24	82.52	69.32	9.28	25.6	76.8	10.57	1.01
Ush2a	2	Ush2a Subj 2_normalized	90	120.7248	120.7696	31	90	120.7248	120.7696	66.41	81.54	66.41	83.5	66.17	17.09	44.8	91.2	11.18	-0.63
Ush2a	2	Ush2a Subj 2_normalized	91	120.8608	120.8864	8	91	120.8608	120.8864	67.14	77.88	67.14	79.35	56.62	12.21	25.6	3056	7.88	-2.49
Ush2a	2	Ush2a Subj 2_normalized	92	123.9424	123.9888	14	92	123.9424	123.9888	82.03	66.89	66.89	82.03	69.34	15.14	46.4	78.4	18.42	5.98
Ush2a	2	Ush2a Subj 2_normalized	93	124.0672	124.1216	21	93	124.0672	124.1216	81.05	65.67	65.43	81.05	70.03	15.63	54.4	68.8	16.15	3.27
Ush2a	2	Ush2a Subj 2_normalized	94	124.1904	124.2224	6	94	124.1904	124.2224	63.48	84.23	63.48	84.23	53.33	20.75	32	457.6	11.1	-0.1
Ush2a	2	Ush2a Subj 2_normalized	95	124.68	124.7328	14	95	124.68	124.7328	82.76	67.63	67.63	84.47	68.4	16.85	52.8	67.2	17.32	4.88
Ush2a	2	Ush2a Subj 2_normalized	96	124.8	124.816	5	96	124.8	124.816	68.6	68.6	68.6	70.31	63.17	1.71	16	219.2	7.7	-2.1
Ush2a	2	Ush2a Subj 2_normalized	97	125.0352	125.0944	20	97	125.0352	125.0944	65.43	51.03	52.25	68.12	62.21	15.87	59.2	283.2	20.53	8.89
Ush2a	2	Ush2a Subj 2_normalized	98	125.3776	125.424	26	98	125.3776	125.424	91.31	74.46	74.95	93.51	76.42	18.55	46.4	145.6	16.51	5.33
Ush2a	2	Ush2a Subj 2_normalized	99	125.5696	125.6128	12	99	125.5696	125.6128	90.33	66.89	52	84.23	71.34	32.23	43.2	19.2	18.71	4.99
Ush2a	2	Ush2a Subj 2_normalized	100	125.632	125.6496	2	100	125.632	125.6496	64.7	65.43	64.7	67.38	58.51	2.69	17.6	147.2	6.44	-3.01
Ush2a	2	Ush2a Subj 2_normalized	101	125.7968	125.8272	14	101	125.7968	125.8272	69.34	65.43	65.43	71.04	67	5.62	30.4	380.8	7.64	-4.37
Ush2a	2	Ush2a Subj 2_normalized	102	126.208	126.2496	11	102	126.208	126.2496	75.68	63.72	63.96	77.15	70.69	13.18	41.6	632	11.3	-0.19
Ush2a	2	Ush2a Subj 2_normalized	103	126.8816	126.9008	11	103	126.8816	126.9008	71.53	71.04	71.29	76.9	66.09	5.62	19.2	8	4.83	-2.76
Ush2a	2	Ush2a Subj 2_normalized	104	126.9088	126.9568	28	104	126.9088	126.9568	69.34	68.85	68.12	79.83	72.98	11.72	48	97.6	15.65	3.59
Ush2a	2	Ush2a Subj 2_normalized	105	127.0544	127.144	30	105	127.0544	127.144	64.45	65.43	63.96	80.57	74.81	16.6	89.6	81.6	22.21	8.92
Ush2a	2	Ush2a Subj 2_normalized	106	127.2256	127.3152	20	106	127.2256	127.3152	77.64	66.89	67.63	88.38	73.5	20.75	89.6	76.8	20.87	6.57
Ush2a	2	Ush2a Subj 2_normalized	107	127.392	127.464	27	107	127.392	127.464	66.16	52.49	52.49	76.66	66.7	24.17	72	107.2	21.66	10.38
Ush2a	2	Ush2a Subj 2_normalized	108	127.5712	127.648	19	108	127.5712	127.648	69.58	71.04	69.09	82.76	73.81	13.67	76.8	88	17.16	2.42
Ush2a	2	Ush2a Subj 2_normalized	109	127.736	127.7664	11	109	127.736	127.7664	80.08	80.32	80.08	84.96	82.62	4.88	30.4	96	5.47	-4.37
Ush2a	2	Ush2a Subj 2_normalized	110	127.8624	127.8784	2	110	127.8624	127.8784	73	77.64	73	79.83	76.35	6.84	16	12.8	8.38	-1.98
Ush2a	2	Ush2a Subj 2_normalized	111	127.8912	127.9216	13	111	127.8912	127.9216	68.36	68.85	67.63	71.04	68.51	3.42	30.4	8	11.01	-2.28
Ush2a	2	Ush2a Subj 2_normalized	112	127.9296	127.9584	14	112	127.9296	127.9584	69.09	65.67	66.16	70.31	67.84	4.15	28.8	108.8	10.74	-1.57
Ush2a	2	Ush2a Subj 2_normalized	113	128.0672	128.12	26	113	128.0672	128.12	79.1	69.09	69.34	93.51	76.41	24.17	52.8	416	18.26	4.16
Ush2a	2	Ush2a Subj 2_normalized	114	128.536	128.592	19	114	128.536	128.592	79.83	67.63	67.63	86.18	76.02	18.55	56	555.2	18.94	3.75
Ush2a	2	Ush2a Subj 2_normalized	115	129.1472	129.1696	6	115	129.1472	129.1696	66.41	79.35	66.41	81.3	60.89	14.89	22.4	96	10.09	-1.42
Ush2a	2	Ush2a Subj 2_normalized	116	129.2656	129.2944	17	116	129.2656	129.2944	75.93	91.55	75.93	94.48	80.13	18.55	28.8	86.4	11.73	4.56
Ush2a	2	Ush2a Subj 2_normalized	117	129.3808	129.4064	8	117	129.3808	129.4064	77.88	91.31	77.88	104.74	74.75	26.86	25.6	94.4	7.2	-2.12
Ush2a	2	Ush2a Subj 2_normalized	118	129.5008	129.5376	17	118	129.5008	129.5376	64.7	88.87	64.7	92.04	74.96	27.34	36.8	1571.2	14.84	2.02
Ush2a	2	Ush2a Subj 2_normalized	119	131.1088	131.1392	12	119	131.1088	131.1392	83.74	69.34	79.59	86.91	57.74	7.32	30.4	144	8.08	-4.62
Ush2a	2	Ush2a Subj 2_normalized	120	131.2832	131.3344	30	120	131.2832	131.3344	80.57	67.63	67.63	81.3	66.76	13.67	51.2	211.2	14.37	-0.87
Ush2a	2	Ush2a Subj 2_normalized	121	131.5456	131.5984	21	121	131.5456	131.5984	70.56	50.78	52.25	75.44	66.5	23.19	52.8	123.2	18.17	5.37
Ush2a	2	Ush2a Subj 2_normalized	122	131.7216	131.7456	14	122	131.7216	131.7456	52.49	51.03	52.25	57.13	52.34	4.88	24	68.8	9.13	-1.83
Ush2a	2	Ush2a Subj 2_normalized	123	131.8144	131.896	37	123	131.8144	131.896	69.34	47.61	49.8	78.13	63.01	28.32	81.6	62.4	21.97	5.47
Ush2a	2	Ush2a Subj 2_normalized	124	131.9584	132.0208	9	124	131.9584	132.0208	76.42	48.34	50.05	78.61	68.66	28.56	62.4	83.2	23.21	7.21
Ush2a	2	Ush2a Subj 2_normalized	125	132.104	132.1616	29	125	132.104	132.1616	70.56	63.96	64.21	86.67	66.89	22.46	57.6	12.8	11.81	0.48
Ush2a	2	Ush2a Subj 2_normalized	126	132.1744	132.248	30	126	132.1744	132.248	54.93	51.03	48.1	56.64	51.78	8.54	73.6	481.6	15.1	2.24
Ush2a	2	Ush2a Subj 2_normalized	127	132.7296	132.744	1	127	132.7296	132.744	72.75	70.56	70.8	73	62.56	2.2	14.4	8	4.52	-3.35
Ush2a	2	Ush2a Subj 2_normalized	128	132.752	132.8128	18	128	132.752	132.8128	71.78	66.89	71.04	82.03	75.04	10.99	60.8	102.4	19.29	7.34
Ush2a	2	Ush2a Subj 2_normalized	129	132.9152	132.9904	37	129	132.9152	132.9904	69.34	51.03	51.03	73.24	63.34	22.22	75.2	227.2	19.37	4.17
Ush2a	2	Ush2a Subj 2_normalized	130	133.2176	133.2352	8	130	133.2176	133.2352	68.36	77.39	68.36	77.39	61.58	9.03	17.6	120	6.76	-0.93
Ush2a	2	Ush2a Subj 2_normalized	131	133.3552	133.3872	15	131	133.3552	133.3872	70.56	79.59	70.07	81.05	71.83	10.99	32	1392	11.63	-1.74
Ush2a	2	Ush2a Subj 2_normalized	132	134.7792	134.8448	23	132	134.7792	134.8448	70.31	76.9	70.31	86.67	76.02	16.36	65.6	73.6	22.43	8.78
Ush2a	2	Ush2a Subj 2_normalized	133	134.9184	134.952	17	133	134.9184	134.952	68.12	80.32	68.12	80.32	67.74	12.21	33.6	6491.2	13.81	4.12
Ush2a	2	Ush2a Subj 2_normalized	134	141.4432	141.4784	4	134	141.4432	141.4784	86.43	69.82	69.34	87.4	76.77	18.07	35.2	379.2	15.4	3.78
Ush2a	2	Ush2a Subj 2_normalized	135	141.8576	141.904	28	135	141.8576	141.904	79.35	77.64	78.13	85.94	78.79	7.81	46.4	134.4	13.02	1.33
Ush2a	2	Ush2a Subj 2_normalized	136	142.0384	142.0656	33	136	142.0384	142.0656	70.56	62.74	70.07	86.43	66.71	16.36	27.2	89.6	15.67	9.45
Ush2a	2	Ush2a Subj 2_normalized	137	142.1552	142.208	11	137	142.1552	142.208	69.82	71.04	69.82	73.24	70.77	3.42	52.8	761.6	5.71	-3.48
Ush2a	2	Ush2a Subj 2_normalized	138	142.9696	143.0112	23	138	142.9696	143.0112	80.81	74.95	74.95	84.23	78.68	9.28	41.6	81.6	20.56	10.25
Ush2a	2	Ush2a Subj 2_normalized	139	143.0928	143.136	21	139	143.0928	143.136	69.58	50.54	52	79.83	62.52	27.83	43.2	72	16.37	5.47
Ush2a	2	Ush2a Subj 2_normalized	140	143.208	143.2768	20	140	143.208	143.2768	75.44	77.39	70.07	81.54	75.13	11.47	68.8	198.4	14.24	1.32
Ush2a	2	Ush2a Subj 2_normalized	141	143.4752	143.5312	12	141	143.4752	143.5312	80.81	69.34	69.34	105.71	72.98	36.38	56	120	13.13	-1.05
Ush2a	2	Ush2a Subj 2_normalized	142	143.6512	143.7152	27	142	143.6512	143.7152	84.72	65.92	62.5	85.21	74	22.71	64	115.2	21.62	9.97
Ush2a	2	Ush2a Subj 2_normalized	143	143.8304	143.8672	9	143	143.8304	143.8672	81.54	63.72	69.34	83.74	67.44	14.4	36.8	2046.4	15.45	6.91
Ush2a	2	Ush2a Subj 2_normalized	144	145.9136	146.0032	37	144	145.9136	146.0032	81.54	60.79	60.55	83.01	72.59	22.46	89.6	68.8	24.11	9.76
Ush2a	2	Ush2a Subj 2_normalized	145	146.072	146.1328	37	145	146.072	146.1328	75.93	52.49	52.98	93.99	64.27	41.02	60.8	102.4	14.58	1.5
Ush2a	2	Ush2a Subj 2_normalized	146	146.2352	146.3184	27	146	146.2352	146.3184	84.96	62.5	62.01	89.84	76.64	27.83	83.2	568	22.54	10.33
Ush2a	2	Ush2a Subj 2_normalized	147	146.8864	146.9152	11	147	146.8864	146.9152	78.37	77.39	77.64	82.52	77.47	4.88	28.8	7923.2	12.12	1.42
Ush2a	2	Ush2a Subj 2_normalized	148	154.8384	154.8944	10	148	154.8384	154.8944	86.18	66.65	66.16	88.38	66.5	22.22	56	73.6	13.96	-0.36
Ush2a	2	Ush2a Subj 2_normalized	149	154.968	154.9824	6	149	154.968	154.9824	73.24	79.83	73.24	82.76	77.47	9.52	14.4	176	9.7	0.91
Ush2a	2	Ush2a Subj 2_normalized	150	155.1584	155.184	3	150	155.1584	155.184	82.03	68.36	68.85	88.38	73.42	19.53	25.6	64	15.29	5.25
Ush2a	2	Ush2a Subj 2_normalized	151	155.248	155.2736	18	151	155.248	155.2736	83.25	68.36	69.09	107.91	88.61	38.82	25.6	163.2	9.77	-1.55
Ush2a	2	Ush2a Subj 2_normalized	152	155.4368	155.4624	8	152	155.4368	155.4624	91.55	89.11	89.6	104.49	85.93	14.89	25.6	68.8	8.65	-1.79
Ush2a	2	Ush2a Subj 2_normalized	153	155.5312	155.56	17	153	155.5312	155.56	79.59	95.95	79.59	104.25	83.35	24.66	28.8	78.4	13.74	4.75
Ush2a	2	Ush2a Subj 2_normalized	154	155.6384	155.6944	11	154	155.6384	155.6944	78.86	78.37	73.24	88.38	80.74	15.14	56	172.8	15.52	1.43
Ush2a	2	Ush2a Subj 2_normalized	155	155.8672	155.8848	2	155	155.8672	155.8848	70.8	70.56	70.56	72.51	70.87	1.95	17.6	94.4	8.28	-3.4
Ush2a	2	Ush2a Subj 2_normalized	156	155.9792	156.048	34	156	155.9792	156.048	84.47	47.61	48.1	107.18	77.46	59.08	68.8	121.6	15.05	2.79
Ush2a	2	Ush2a Subj 2_normalized	157	156.1696	156.2064	12	157	156.1696	156.2064	96.19	64.94	65.19	101.32	74.57	36.13	36.8	120	17.34	4.9
Ush2a	2	Ush2a Subj 2_normalized	158	156.3264	156.3744	27	158	156.3264	156.3744	68.6	50.78	50.78	71.04	66.74	20.26	48	78.4	12.15	-0.83
Ush2a	2	Ush2a Subj 2_normalized	159	156.4528	156.4848	10	159	156.4528	156.4848	68.85	62.99	62.5	70.8	64.96	8.3	32	856	13.87	0.52
Ush2a	2	Ush2a Subj 2_normalized	160	157.3408	157.3808	9	160	157.3408	157.3808	81.54	50.29	50.29	82.76	69.92	32.47	40	92.8	12.76	1.36
Ush2a	2	Ush2a Subj 2_normalized	161	157.4736	157.4896	1	161	157.4736	157.4896	81.54	76.66	77.15	84.23	76.35	7.08	16	94.4	15.26	6.95
Ush2a	2	Ush2a Subj 2_normalized	162	157.584	157.6224	9	162	157.584	157.6224	81.05	63.48	63.96	83.01	70.09	19.04	38.4	121.6	15.65	4.55
Ush2a	2	Ush2a Subj 2_normalized	163	157.744	157.7648	3	163	157.744	157.7648	81.54	71.04	71.53	84.47	64.98	12.94	20.8	100.8	11.54	0.15
Ush2a	2	Ush2a Subj 2_normalized	164	157.8656	157.9136	20	164	157.8656	157.9136	76.9	67.87	67.63	77.88	70.64	10.25	48	1321.6	9.45	-3.28
Ush2a	2	Ush2a Subj 2_normalized	165	159.2352	159.2576	9	165	159.2352	159.2576	78.86	68.36	68.36	80.57	65.6	12.21	22.4	118.4	8.34	-1.53
Ush2a	2	Ush2a Subj 2_normalized	166	159.376	159.392	1	166	159.376	159.392	64.94	62.26	62.99	65.67	53.43	2.69	16	2849.6	4.84	-4.63
Ush2a	2	Ush2a Subj 2_normalized	167	162.2416	162.2864	21	167	162.2416	162.2864	81.54	63.72	63.23	82.52	62.85	19.29	44.8	100.8	10.69	-0.92
Ush2a	2	Ush2a Subj 2_normalized	168	162.3872	162.4176	9	168	162.3872	162.4176	81.05	62.99	63.96	82.76	65.36	18.8	30.4	96	13.64	1.99
Ush2a	2	Ush2a Subj 2_normalized	169	162.5136	162.5312	1	169	162.5136	162.5312	89.84	83.74	88.87	93.02	71.63	4.15	17.6	225.6	6.58	-4.46
Ush2a	2	Ush2a Subj 2_normalized	170	162.7568	162.7744	1	170	162.7568	162.7744	84.23	78.37	78.86	85.94	81.21	7.08	17.6	1100.8	13.79	5.12
Ush2a	2	Ush2a Subj 2_normalized	171	163.8752	163.9104	18	171	163.8752	163.9104	67.38	79.83	67.38	81.54	62.39	14.16	35.2	473.6	6.08	-2.36
Ush2a	2	Ush2a Subj 2_normalized	172	164.384	164.4032	8	172	164.384	164.4032	69.09	77.88	69.09	79.83	58.98	10.74	19.2	9214.4	6.24	-2.48
Ush2a	2	Ush2a Subj 2_normalized	173	173.6176	173.6352	6	173	173.6176	173.6352	80.08	81.54	80.08	85.21	54.81	5.13	17.6	97.6	5.73	-2.31
Ush2a	2	Ush2a Subj 2_normalized	174	173.7328	173.7888	26	174	173.7328	173.7888	96.19	65.43	65.43	102.05	71.03	36.62	56	89.6	18.92	3.55
Ush2a	2	Ush2a Subj 2_normalized	175	173.8784	173.9104	9	175	173.8784	173.9104	82.76	69.82	69.82	84.47	74.78	14.65	32	97.6	17.68	6.93
Ush2a	2	Ush2a Subj 2_normalized	176	174.008	174.0272	1	176	174.008	174.0272	65.19	63.23	63.23	66.41	64.34	3.17	19.2	6.4	11.41	1.95
Ush2a	2	Ush2a Subj 2_normalized	177	174.0336	174.056	2	177	174.0336	174.056	52.73	51.76	52	56.15	52.42	4.15	22.4	286.4	10.34	0.89
Ush2a	2	Ush2a Subj 2_normalized	178	174.3424	174.3744	12	178	174.3424	174.3744	74.71	65.92	68.36	76.17	59.48	7.81	32	136	7.49	-4.24
Ush2a	2	Ush2a Subj 2_normalized	179	174.5104	174.632	37	179	174.5104	174.632	75.44	47.61	48.58	82.28	70.38	33.69	121.6	132.8	28.45	13.83
Ush2a	2	Ush2a Subj 2_normalized	180	174.7648	174.9136	36	180	174.7648	174.9136	67.87	53.96	52.25	79.83	62.16	27.59	148.8	65.6	24.35	10.33
Ush2a	2	Ush2a Subj 2_normalized	181	174.9792	175.032	27	181	174.9792	175.032	70.56	51.51	55.91	75.44	67.03	19.53	52.8	75.2	20.55	8.17
Ush2a	2	Ush2a Subj 2_normalized	182	175.1072	175.168	27	182	175.1072	175.168	67.87	49.8	50.29	72.02	61.78	21.73	60.8	83.2	19.3	6.04
Ush2a	2	Ush2a Subj 2_normalized	183	175.2512	175.2672	3	183	175.2512	175.2672	67.14	66.16	66.89	68.36	58.65	1.46	16	96	8.83	0.69
Ush2a	2	Ush2a Subj 2_normalized	184	175.3632	175.4016	19	184	175.3632	175.4016	59.57	51.27	52.25	57.86	49.13	5.62	38.4	153.6	14.71	2.55
Ush2a	2	Ush2a Subj 2_normalized	185	175.5552	175.576	5	185	175.5552	175.576	70.56	77.64	70.31	79.1	75.92	8.79	20.8	68.8	16.47	6.98
Ush2a	2	Ush2a Subj 2_normalized	186	175.6448	175.712	33	186	175.6448	175.712	79.35	55.42	55.91	105.22	73.3	49.32	67.2	388.8	12.6	-0.55
Ush2a	2	Ush2a Subj 2_normalized	187	176.1008	176.128	2	187	176.1008	176.128	82.52	62.01	61.52	84.47	71.76	22.95	27.2	198.4	9.62	-2.55
Ush2a	2	Ush2a Subj 2_normalized	188	176.3264	176.3648	16	188	176.3264	176.3648	70.8	80.32	70.8	84.96	79.45	14.16	38.4	174.4	13.88	0.04
Ush2a	2	Ush2a Subj 2_normalized	189	176.5392	176.6208	26	189	176.5392	176.6208	70.56	60.06	60.55	73	68.31	12.45	81.6	118.4	22.83	7
Ush2a	2	Ush2a Subj 2_normalized	190	176.7392	176.784	27	190	176.7392	176.784	81.05	50.54	75.93	77.88	51.03	1.95	44.8	105.6	7.71	-1.8
Ush2a	2	Ush2a Subj 2_normalized	191	176.8896	176.9296	33	191	176.8896	176.9296	82.52	52.49	52.73	56.15	48.16	3.42	40	89.6	12.74	0.4
Ush2a	2	Ush2a Subj 2_normalized	192	177.0192	177.0736	26	192	177.0192	177.0736	83.25	64.7	64.94	84.72	71.35	19.78	54.4	102.4	15.44	1.55
Ush2a	2	Ush2a Subj 2_normalized	193	177.176	177.2304	20	193	177.176	177.2304	70.8	50.78	52.25	71.29	59.92	19.04	54.4	100.8	16.68	3.81
Ush2a	2	Ush2a Subj 2_normalized	194	177.3312	177.3904	30	194	177.3312	177.3904	66.65	53.22	53.22	64.21	47.39	10.99	59.2	94.4	14.1	0.79
Ush2a	2	Ush2a Subj 2_normalized	195	177.4848	177.552	27	195	177.4848	177.552	72.27	51.27	51.03	73.73	64.65	22.71	67.2	96	24.39	10.11
Ush2a	2	Ush2a Subj 2_normalized	196	177.648	177.7472	37	196	177.648	177.7472	65.43	52.49	56.88	67.14	62.1	10.25	99.2	112	17.26	2.49
Ush2a	2	Ush2a Subj 2_normalized	197	177.8592	177.888	19	197	177.8592	177.888	70.8	70.31	70.56	72.02	70.72	1.46	28.8	161.6	-0.76	-8.53
Ush2a	2	Ush2a Subj 2_normalized	198	178.0496	178.1136	12	198	178.0496	178.1136	52	53.47	48.34	56.15	50.29	7.81	64	88	15.81	4.27
Ush2a	2	Ush2a Subj 2_normalized	199	178.2016	178.2608	27	199	178.2016	178.2608	76.42	50.78	52	78.13	62.51	26.12	59.2	112	22.67	7.38
Ush2a	2	Ush2a Subj 2_normalized	200	178.3728	178.4416	30	200	178.3728	178.4416	89.6	75.93	72.51	90.33	78.03	17.82	68.8	80	23.45	7.48
Ush2a	2	Ush2a Subj 2_normalized	201	178.5216	178.5728	13	201	178.5216	178.5728	78.86	85.45	76.66	85.45	76.97	8.79	51.2	5200	17.64	3.08
Ush2a	2	Ush2a Subj 2_normalized	202	183.7728	183.7904	5	202	183.7728	183.7904	76.66	76.66	76.66	78.37	76.88	1.71	17.6	2838.4	10.86	2.55
Ush2a	2	Ush2a Subj 2_normalized	203	186.6288	186.6608	11	203	186.6288	186.6608	80.81	79.35	79.59	87.16	80.67	7.57	32	459.2	14.51	1.6
Ush2a	2	Ush2a Subj 2_normalized	204	187.12	187.1552	15	204	187.12	187.1552	68.6	81.05	68.6	83.01	72.23	14.4	35.2	84.8	15.29	5.55
Ush2a	2	Ush2a Subj 2_normalized	205	187.24	187.2768	18	205	187.24	187.2768	70.8	75.93	70.8	77.39	69.91	6.59	36.8	404.8	8.65	-1.87
Ush2a	2	Ush2a Subj 2_normalized	206	187.6816	187.7184	7	206	187.6816	187.7184	69.34	68.12	68.12	82.76	70.01	14.65	36.8	124.8	14.21	2.03
Ush2a	2	Ush2a Subj 2_normalized	207	187.8432	187.896	27	207	187.8432	187.896	79.1	58.59	58.35	82.52	68.02	24.17	52.8	100.8	21.31	6.14
Ush2a	2	Ush2a Subj 2_normalized	208	187.9968	188.0528	19	208	187.9968	188.0528	60.55	64.94	60.06	81.54	75.27	21.48	56	187.2	21.99	9.5
Ush2a	2	Ush2a Subj 2_normalized	209	188.24	188.2832	22	209	188.24	188.2832	66.16	62.5	63.23	82.52	73.54	19.29	43.2	142.4	27	18.22
Ush2a	2	Ush2a Subj 2_normalized	210	188.4256	188.4736	14	210	188.4256	188.4736	71.53	63.72	64.94	73	68.66	8.06	48	345.6	19.88	7.77
Ush2a	2	Ush2a Subj 2_normalized	211	188.8192	188.8608	15	211	188.8192	188.8608	76.66	79.1	76.17	80.81	70.02	4.64	41.6	88	6.8	-2.04
Ush2a	2	Ush2a Subj 2_normalized	212	188.9488	188.9872	31	212	188.9488	188.9872	77.15	81.3	72.51	82.52	66.88	10.01	38.4	588.8	9.62	-2.36
Ush2a	2	Ush2a Subj 2_normalized	213	189.576	189.6608	20	213	189.576	189.6608	83.74	64.45	64.21	85.45	55.46	21.24	84.8	678.4	10.46	1.31
Ush2a	2	Ush2a Subj 2_normalized	214	190.3392	190.3856	21	214	190.3392	190.3856	81.05	63.96	62.99	85.69	71.89	22.71	46.4	1955.2	16.21	4.08
Ush2a	2	Ush2a Subj 2_normalized	215	192.3408	192.3888	10	215	192.3408	192.3888	78.13	63.96	64.94	79.59	71.08	14.65	48	46.4	13.05	-0.34
Ush2a	2	Ush2a Subj 2_normalized	216	192.4352	192.5456	27	216	192.4352	192.5456	73.73	47.12	48.34	75.44	64.98	27.1	110.4	65.6	25.6	10.17
Ush2a	2	Ush2a Subj 2_normalized	217	192.6112	192.6816	34	217	192.6112	192.6816	74.46	52	52.25	81.05	70.16	28.81	70.4	68.8	27.14	8.86
Ush2a	2	Ush2a Subj 2_normalized	218	192.7504	192.8624	37	218	192.7504	192.8624	68.12	57.62	50.05	80.81	68.27	30.76	112	328	27.28	14.02
Ush2a	2	Ush2a Subj 2_normalized	219	193.1904	193.2048	10	219	193.1904	193.2048	67.63	66.89	66.89	68.6	67.07	1.71	14.4	72	2.67	-8.01
Ush2a	2	Ush2a Subj 2_normalized	220	193.2768	193.304	14	220	193.2768	193.304	67.14	67.14	66.16	69.09	66.88	2.93	27.2	185.6	9.56	-2.33
Ush2a	2	Ush2a Subj 2_normalized	221	193.4896	193.5056	2	221	193.4896	193.5056	69.58	70.56	69.58	72.02	70.52	2.44	16	174.4	8.55	-0.79
Ush2a	2	Ush2a Subj 2_normalized	222	193.68	193.7232	32	222	193.68	193.7232	69.09	80.57	69.09	82.52	75.61	13.43	43.2	652.8	15.06	2.58
Ush2a	2	Ush2a Subj 2_normalized	223	194.376	194.4224	26	223	194.376	194.4224	66.65	62.99	63.23	83.74	73.01	20.51	46.4	5662.4	14.13	2.09
Ush2a	2	Ush2a Subj 2_normalized	224	200.0848	200.1088	15	224	200.0848	200.1088	67.38	75.93	67.38	77.39	62.95	10.01	24	587.2	8.63	-0.36
Ush2a	2	Ush2a Subj 2_normalized	225	200.696	200.8144	40	225	200.696	200.8144	68.85	80.08	68.85	80.08	58.05	11.23	118.4	121.6	9.96	-1.37
Ush2a	2	Ush2a Subj 2_normalized	226	200.936	201.0224	8	226	200.936	201.0224	67.14	84.72	67.14	86.43	67.38	19.29	86.4	4352	5.98	-2.05
Ush2a	2	Ush2a Subj 2_normalized	227	205.3744	205.3952	1	227	205.3744	205.3952	76.42	73.49	73.97	77.15	74.91	3.17	20.8	9240	5.63	-2.82
Ush2a	2	Ush2a Subj 2_normalized	228	214.6352	214.6496	2	228	214.6352	214.6496	70.31	69.58	70.07	71.78	70.2	1.71	14.4	2468.8	5.39	-3.89
Ush2a	2	Ush2a Subj 2_normalized	229	217.1184	217.2368	37	229	217.1184	217.2368	82.76	60.06	59.33	86.18	71.68	26.86	118.4	318.4	21.4	8.29
Ush2a	2	Ush2a Subj 2_normalized	230	217.5552	217.5792	7	230	217.5552	217.5792	81.05	77.15	77.64	83.5	75.87	5.86	24	97.6	13.1	1.6
Ush2a	2	Ush2a Subj 2_normalized	231	217.6768	217.696	3	231	217.6768	217.696	84.23	78.13	78.13	86.67	78.53	8.54	19.2	804.8	17.02	7.22
Ush2a	2	Ush2a Subj 2_normalized	232	218.5008	218.5488	23	232	218.5008	218.5488	85.21	70.56	75.93	85.21	77.26	9.28	48	171.2	20.38	9.17
Ush2a	2	Ush2a Subj 2_normalized	233	218.72	218.7744	38	233	218.72	218.7744	80.57	73.97	67.38	82.28	71.76	14.89	54.4	188.8	15.25	-0.42
Ush2a	2	Ush2a Subj 2_normalized	234	218.9632	219.0304	19	234	218.9632	219.0304	81.54	67.38	67.63	83.01	77.62	15.38	67.2	104	18.57	3.12
Ush2a	2	Ush2a Subj 2_normalized	235	219.1344	219.152	3	235	219.1344	219.152	83.25	73.24	77.64	83.25	70.66	5.62	17.6	88	11.66	2.1
Ush2a	2	Ush2a Subj 2_normalized	236	219.24	219.2656	4	236	219.24	219.2656	83.5	68.12	70.8	85.21	70.33	14.4	25.6	195.2	12.46	-0.86
Ush2a	2	Ush2a Subj 2_normalized	237	219.4608	219.5296	7	237	219.4608	219.5296	92.77	64.45	64.7	94.48	70.46	29.79	68.8	150.4	17.74	5.44
Ush2a	2	Ush2a Subj 2_normalized	238	219.68	219.7408	20	238	219.68	219.7408	67.14	68.85	67.14	84.47	72.89	17.33	60.8	83.2	19.14	9.11
Ush2a	2	Ush2a Subj 2_normalized	239	219.824	219.8864	34	239	219.824	219.8864	74.22	56.4	59.08	79.1	72.05	20.02	62.4	2302.4	20.31	4.32
Ush2a	2	Ush2a Subj 2_normalized	240	222.1888	222.2208	10	240	222.1888	222.2208	78.13	74.46	71.04	80.08	74.71	9.03	32	92.8	15.79	5
Ush2a	2	Ush2a Subj 2_normalized	241	222.3136	222.3488	3	241	222.3136	222.3488	91.8	66.16	67.63	94.97	71.25	27.34	35.2	89.6	19.01	8.06
Ush2a	2	Ush2a Subj 2_normalized	242	222.4384	222.4848	26	242	222.4384	222.4848	66.16	69.34	65.19	81.3	71.06	16.11	46.4	65.6	15.11	4.64
Ush2a	2	Ush2a Subj 2_normalized	243	222.5504	222.608	12	243	222.5504	222.608	68.6	58.11	64.7	77.39	69.49	12.7	57.6	94.4	18.07	6.71
Ush2a	2	Ush2a Subj 2_normalized	244	222.7024	222.7744	34	244	222.7024	222.7744	69.58	52	50.05	79.59	64.71	29.54	72	169.6	24.02	10.75
Ush2a	2	Ush2a Subj 2_normalized	245	222.944	222.9648	8	245	222.944	222.9648	79.59	88.13	79.59	89.11	65.7	9.52	20.8	3336	6.07	-2
Ush2a	2	Ush2a Subj 2_normalized	246	226.3008	226.3552	30	246	226.3008	226.3552	80.08	77.64	78.13	86.67	79.94	8.54	54.4	790.4	22.16	8.54
Ush2a	2	Ush2a Subj 2_normalized	247	227.1456	227.1728	4	247	227.1456	227.1728	85.21	79.83	80.32	87.16	69.75	6.84	27.2	83.2	7.54	-2.32
Ush2a	2	Ush2a Subj 2_normalized	248	227.256	227.304	21	248	227.256	227.304	73.24	50.54	51.76	82.52	72.79	30.76	48	403.2	23.1	8.75
Ush2a	2	Ush2a Subj 2_normalized	249	227.7072	227.7808	27	249	227.7072	227.7808	70.56	51.03	51.03	72.75	66.8	21.73	73.6	358.4	14.49	1.84
Ush2a	2	Ush2a Subj 2_normalized	250	228.1392	228.1616	19	250	228.1392	228.1616	77.39	71.78	71.78	79.59	76.06	7.81	22.4	12.8	4.54	-5.49
Ush2a	2	Ush2a Subj 2_normalized	251	228.1744	228.2048	13	251	228.1744	228.2048	70.8	77.64	70.8	80.57	74.36	9.77	30.4	216	9.58	-3.27
Ush2a	2	Ush2a Subj 2_normalized	252	228.4208	228.4432	1	252	228.4208	228.4432	73.24	71.04	71.29	74.46	65.14	3.17	22.4	262.4	3.71	-6.32
Ush2a	2	Ush2a Subj 2_normalized	253	228.7056	228.7456	25	253	228.7056	228.7456	81.05	66.16	66.41	80.57	57.99	14.16	40	107.2	7.68	-3.19
Ush2a	2	Ush2a Subj 2_normalized	254	228.8528	228.864	2	254	228.8528	228.864	79.83	79.1	79.35	81.05	79.48	1.71	11.2	140.8	3.25	-5.61
Ush2a	2	Ush2a Subj 2_normalized	255	229.0048	229.0352	4	255	229.0048	229.0352	80.81	68.85	68.85	80.81	70.42	11.96	30.4	2924.8	16.03	5.45
Ush2a	2	Ush2a Subj 2_normalized	256	231.96	231.9888	9	256	231.96	231.9888	79.35	64.7	64.7	81.3	65.4	16.6	28.8	96	14.35	3.57
Ush2a	2	Ush2a Subj 2_normalized	257	232.0848	232.1184	9	257	232.0848	232.1184	78.13	64.94	68.12	80.32	42.62	12.21	33.6	102.4	8.1	-2.62
Ush2a	2	Ush2a Subj 2_normalized	258	232.2208	232.264	10	258	232.2208	232.264	60.55	71.04	58.59	81.05	73.13	22.46	43.2	99.2	21.6	13.24
Ush2a	2	Ush2a Subj 2_normalized	259	232.3632	232.44	35	259	232.3632	232.44	65.43	66.41	60.3	79.35	67.12	19.04	76.8	222.4	19.09	4.52
Ush2a	2	Ush2a Subj 2_normalized	260	232.6624	232.696	31	260	232.6624	232.696	78.13	78.37	69.58	79.59	42.27	10.01	33.6	8	3.88	-4.92
Ush2a	2	Ush2a Subj 2_normalized	261	232.704	232.728	26	261	232.704	232.728	78.61	67.87	68.12	70.07	45.49	1.95	24	252.8	1.9	-7.64
Ush2a	2	Ush2a Subj 2_normalized	262	232.9808	233.0272	30	262	232.9808	233.0272	68.85	67.63	67.63	70.8	68.7	3.17	46.4	307.2	9.79	-1.54
Ush2a	2	Ush2a Subj 2_normalized	263	233.3344	233.408	20	263	233.3344	233.408	68.85	51.51	51.51	74.95	66.82	23.44	73.6	91.2	18.2	4.21
Ush2a	2	Ush2a Subj 2_normalized	264	233.4992	233.5808	20	264	233.4992	233.5808	65.92	51.51	52.25	73.73	64.29	21.48	81.6	84.8	21.11	7.18
Ush2a	2	Ush2a Subj 2_normalized	265	233.6656	233.6912	12	265	233.6656	233.6912	80.57	71.04	71.04	81.79	72.72	10.74	25.6	1329.6	10.12	-2.63
Ush2a	2	Ush2a Subj 2_normalized	266	235.0208	235.0592	4	266	235.0208	235.0592	84.23	67.87	68.36	88.13	74.56	19.78	38.4	2419.2	13.47	1.54
Ush2a	2	Ush2a Subj 2_normalized	267	237.4784	237.568	20	267	237.4784	237.568	69.09	60.3	61.28	75.68	66.9	14.4	89.6	251.2	17.12	1.44
Ush2a	2	Ush2a Subj 2_normalized	268	237.8192	237.8432	1	268	237.8192	237.8432	79.1	74.22	74.95	83.01	75.79	8.06	24	2166.4	17.95	10.25
Ush2a	2	Ush2a Subj 2_normalized	269	240.0096	240.0544	19	269	240.0096	240.0544	78.86	71.04	71.29	80.81	75.44	9.52	44.8	110.4	12.72	-0.82
Ush2a	2	Ush2a Subj 2_normalized	270	240.1648	240.2608	40	270	240.1648	240.2608	68.85	65.43	53.96	73.97	64.96	20.02	96	84.8	19.08	3.69
Ush2a	2	Ush2a Subj 2_normalized	271	240.3456	240.4064	20	271	240.3456	240.4064	68.85	54.69	55.91	72.27	64.09	16.36	60.8	65.6	20.79	7.27
Ush2a	2	Ush2a Subj 2_normalized	272	240.472	240.4944	15	272	240.472	240.4944	73	79.83	73	81.54	69.92	8.54	22.4	126.4	15.45	6.21
Ush2a	2	Ush2a Subj 2_normalized	273	240.6208	240.6528	11	273	240.6208	240.6528	76.17	66.65	67.63	79.59	73.72	11.96	32	7646.4	23.89	12.72
Ush2a	2	Ush2a Subj 2_normalized	274	248.2992	248.344	2	274	248.2992	248.344	71.53	77.88	71.53	77.88	69.65	6.35	44.8	118.4	10.25	0.26
Ush2a	2	Ush2a Subj 2_normalized	275	248.4624	248.4816	1	275	248.4624	248.4816	72.02	69.34	70.56	73.73	67.5	3.17	19.2	97.6	7.24	-4.71
Ush2a	2	Ush2a Subj 2_normalized	276	248.5792	248.608	14	276	248.5792	248.608	69.09	64.21	64.45	70.31	66.99	5.86	28.8	211.2	6.72	-3.57
Ush2a	2	Ush2a Subj 2_normalized	277	248.8192	248.8592	20	277	248.8192	248.8592	79.83	72.51	72.02	81.05	75.59	9.03	40	32	10.14	-0.87
Ush2a	2	Ush2a Subj 2_normalized	278	248.8912	248.9344	25	278	248.8912	248.9344	65.19	61.04	61.52	71.29	58.64	9.77	43.2	129.6	7.4	-2.42
Ush2a	2	Ush2a Subj 2_normalized	279	249.064	249.1088	28	279	249.064	249.1088	90.58	65.43	52	93.02	65.68	41.02	44.8	137.6	15.59	1.15
Ush2a	2	Ush2a Subj 2_normalized	280	249.2464	249.3552	28	280	249.2464	249.3552	80.57	68.36	52.49	83.5	75.46	31.01	108.8	73.6	17.85	1.59
Ush2a	2	Ush2a Subj 2_normalized	281	249.4288	249.4832	10	281	249.4288	249.4832	66.89	50.54	52.25	69.58	60.93	17.33	54.4	92.8	19.63	7.01
Ush2a	2	Ush2a Subj 2_normalized	282	249.576	249.6064	9	282	249.576	249.6064	68.36	53.47	53.47	71.29	65.17	17.82	30.4	118.4	20.24	6.49
Ush2a	2	Ush2a Subj 2_normalized	283	249.7248	249.76	7	283	249.7248	249.76	66.89	71.78	54.2	81.79	70.67	27.59	35.2	80	18.27	6.49
Ush2a	2	Ush2a Subj 2_normalized	284	249.84	249.904	25	284	249.84	249.904	69.34	66.89	66.89	82.03	75.36	15.14	64	78.4	17.3	3.57
Ush2a	2	Ush2a Subj 2_normalized	285	249.9824	250.0288	25	285	249.9824	250.0288	77.39	68.85	69.09	85.94	77.79	16.85	46.4	16	19.66	8.03
Ush2a	2	Ush2a Subj 2_normalized	286	250.0448	250.0736	11	286	250.0448	250.0736	73.24	73.97	73.24	78.86	73.34	5.62	28.8	78.4	12.26	-0.51
Ush2a	2	Ush2a Subj 2_normalized	287	250.152	250.1904	4	287	250.152	250.1904	78.86	63.23	63.48	81.79	72.46	18.31	38.4	73.6	19.76	5.85
Ush2a	2	Ush2a Subj 2_normalized	288	250.264	250.3024	16	288	250.264	250.3024	66.89	70.8	66.16	70.8	63.02	4.64	38.4	75.2	10.48	-1.35
Ush2a	2	Ush2a Subj 2_normalized	289	250.3776	250.4128	18	289	250.3776	250.4128	69.34	81.54	69.34	85.94	66.16	16.6	35.2	2284.8	10.27	1.2
Ush2a	2	Ush2a Subj 2_normalized	290	252.6976	252.7344	2	290	252.6976	252.7344	95.7	64.45	64.7	102.54	68.52	37.84	36.8	179.2	24.55	11.86
Ush2a	2	Ush2a Subj 2_normalized	291	252.9136	252.944	5	291	252.9136	252.944	68.12	79.59	68.12	81.05	68.76	12.94	30.4	2342.4	13.35	0.19
Ush2a	2	Ush2a Subj 2_normalized	292	255.2864	255.3216	17	292	255.2864	255.3216	68.36	79.59	68.36	80.81	62.63	12.45	35.2	348.8	8.24	-2.7
Ush2a	2	Ush2a Subj 2_normalized	293	255.6704	255.7088	14	293	255.6704	255.7088	66.16	63.23	62.5	68.12	62.42	5.62	38.4	62.4	18.24	4.71
Ush2a	2	Ush2a Subj 2_normalized	294	255.7712	255.7936	6	294	255.7712	255.7936	67.87	81.05	67.87	82.52	72.49	14.65	22.4	404.8	8.33	-1.36
Ush2a	2	Ush2a Subj 2_normalized	295	256.1984	256.224	3	295	256.1984	256.224	67.63	69.09	66.41	83.01	73.47	16.6	25.6	75.2	17.04	5.22
Ush2a	2	Ush2a Subj 2_normalized	296	256.2992	256.3312	23	296	256.2992	256.3312	77.88	77.64	77.88	83.74	76.9	5.86	32	264	16.13	6.73
Ush2a	2	Ush2a Subj 2_normalized	297	256.5952	256.6928	35	297	256.5952	256.6928	78.86	65.43	65.43	83.01	75.32	17.58	97.6	417.6	18.02	5.04
Ush2a	2	Ush2a Subj 2_normalized	298	257.1104	257.144	9	298	257.1104	257.144	79.83	65.92	66.16	82.52	73.4	16.36	33.6	7380.8	19.65	9.15
Ush2a	2	Ush2a Subj 2_normalized	299	264.5248	264.544	15	299	264.5248	264.544	72.02	75.93	72.02	77.39	74.2	5.37	19.2	174.4	4.61	-5.34
Ush2a	2	Ush2a Subj 2_normalized	300	264.7184	264.752	32	300	264.7184	264.752	84.47	84.96	84.47	87.89	85.34	3.42	33.6	302.4	8.39	-1.69
Ush2a	2	Ush2a Subj 2_normalized	301	265.0544	265.0896	7	301	265.0544	265.0896	84.96	73.24	76.17	87.16	68.22	10.99	35.2	84.8	7.79	-3.37
Ush2a	2	Ush2a Subj 2_normalized	302	265.1744	265.1952	4	302	265.1744	265.1952	86.18	72.27	72.75	87.4	76.39	14.65	20.8	433.6	19.09	6.32
Ush2a	2	Ush2a Subj 2_normalized	303	265.6288	265.648	8	303	265.6288	265.648	73	82.52	73	84.96	72.35	11.96	19.2	7699.2	12.25	2.02
Ush2a	2	Ush2a Subj 2_normalized	304	273.3472	273.4544	36	304	273.3472	273.4544	46.39	43.7	46.39	68.36	45.05	21.97	107.2	467.2	18.95	3.99
Ush2a	2	Ush2a Subj 2_normalized	305	273.9216	273.952	10	305	273.9216	273.952	84.96	77.64	76.9	85.94	79.4	9.03	30.4	441.6	15.82	1.85
Ush2a	2	Ush2a Subj 2_normalized	306	274.3936	274.4448	20	306	274.3936	274.4448	65.43	64.94	64.94	75.93	64.21	10.99	51.2	209.6	14.75	1.32
Ush2a	2	Ush2a Subj 2_normalized	307	274.6544	274.7184	20	307	274.6544	274.7184	74.95	67.63	67.14	76.42	67.53	9.28	64	19.2	12.2	-2.96
Ush2a	2	Ush2a Subj 2_normalized	308	274.7376	274.7584	18	308	274.7376	274.7584	65.19	67.14	65.19	69.09	66.82	3.91	20.8	99.2	8.46	-0.7
Ush2a	2	Ush2a Subj 2_normalized	309	274.8576	274.9008	9	309	274.8576	274.9008	70.07	52.98	54.2	71.29	60.98	17.09	43.2	80	13.97	1.84
Ush2a	2	Ush2a Subj 2_normalized	310	274.9808	275.0336	20	310	274.9808	275.0336	66.89	68.12	61.04	72.75	67.17	11.72	52.8	124.8	22.11	7.86
Ush2a	2	Ush2a Subj 2_normalized	311	275.1584	275.2448	20	311	275.1584	275.2448	81.05	65.43	63.72	82.52	68.69	18.8	86.4	582.4	19.3	5.48
Ush2a	2	Ush2a Subj 2_normalized	312	275.8272	275.856	4	312	275.8272	275.856	82.76	69.34	70.07	84.23	74.14	14.16	28.8	723.2	16.29	4.25
Ush2a	2	Ush2a Subj 2_normalized	313	276.5792	276.5952	10	313	276.5792	276.5952	69.09	64.21	64.7	69.58	47.36	4.88	16	132.8	5.86	-3.78
Ush2a	2	Ush2a Subj 2_normalized	314	276.728	276.7568	13	314	276.728	276.7568	69.09	81.05	67.63	83.74	70.05	16.11	28.8	120	17.14	4.8
Ush2a	2	Ush2a Subj 2_normalized	315	276.8768	276.9376	19	315	276.8768	276.9376	82.76	66.89	66.89	85.21	77.83	18.31	60.8	208	18.99	7.08
Ush2a	2	Ush2a Subj 2_normalized	316	277.1456	277.2032	30	316	277.1456	277.2032	68.85	72.02	64.94	74.95	68.67	10.01	57.6	144	16.4	3.31
Ush2a	2	Ush2a Subj 2_normalized	317	277.3472	277.376	11	317	277.3472	277.376	81.79	81.54	81.79	84.96	66.19	3.17	28.8	121.6	6.88	-4.07
Ush2a	2	Ush2a Subj 2_normalized	318	277.4976	277.5504	20	318	277.4976	277.5504	84.23	62.74	64.94	86.67	76.91	21.73	52.8	148.8	21.02	7.29
Ush2a	2	Ush2a Subj 2_normalized	319	277.6992	277.7456	23	319	277.6992	277.7456	94.48	70.8	64.94	105.47	76.08	40.53	46.4	96	20.76	7.68
Ush2a	2	Ush2a Subj 2_normalized	320	277.8416	277.8784	3	320	277.8416	277.8784	93.75	67.87	68.12	104.49	75.22	36.38	36.8	81.6	19.85	9.82
Ush2a	2	Ush2a Subj 2_normalized	321	277.96	278.0112	19	321	277.96	278.0112	66.16	62.5	62.5	105.22	86.06	42.72	51.2	88	16.23	4.22
Ush2a	2	Ush2a Subj 2_normalized	322	278.0992	278.2016	27	322	278.0992	278.2016	69.09	52.25	52.49	72.51	60.91	20.02	102.4	75.2	20.64	7.63
Ush2a	2	Ush2a Subj 2_normalized	323	278.2768	278.3456	27	323	278.2768	278.3456	73.97	50.54	51.76	79.1	61.41	27.34	68.8	96	20.99	3.92
Ush2a	2	Ush2a Subj 2_normalized	324	278.4416	278.4592	3	324	278.4416	278.4592	95.46	77.88	77.88	104.98	83.9	27.1	17.6	89.6	14.38	5.2
Ush2a	2	Ush2a Subj 2_normalized	325	278.5488	278.5648	1	325	278.5488	278.5648	78.37	74.95	74.95	77.64	70.05	2.69	16	1134.4	11.38	2.19
Ush2a	2	Ush2a Subj 2_normalized	326	279.6992	279.7152	5	326	279.6992	279.7152	77.64	80.57	77.64	81.3	78.68	3.66	16	96	9.82	0.34
Ush2a	2	Ush2a Subj 2_normalized	327	279.8112	279.832	7	327	279.8112	279.832	66.16	76.9	64.21	79.83	65.55	15.63	20.8	424	15.56	2.9
Ush2a	2	Ush2a Subj 2_normalized	328	280.256	280.2736	6	328	280.256	280.2736	77.88	86.43	77.88	88.87	68.45	10.99	17.6	371.2	9.58	-0.66
Ush2a	2	Ush2a Subj 2_normalized	329	280.6448	280.68	17	329	280.6448	280.68	75.2	79.1	75.2	83.01	76.59	7.81	35.2	9446.4	9.7	-1.92
Ush2a	2	Ush2a Subj 2_normalized	330	290.1264	290.1632	1	330	290.1264	290.1632	80.57	68.85	68.85	81.3	70.8	12.45	36.8	89.6	10.92	-2.42
Ush2a	2	Ush2a Subj 2_normalized	331	290.2528	290.2896	26	331	290.2528	290.2896	70.31	66.16	66.41	72.02	62.67	5.62	36.8	100.8	2.67	-7.85
Ush2a	2	Ush2a Subj 2_normalized	332	290.3904	290.4512	19	332	290.3904	290.4512	74.22	67.87	68.12	75.93	68.79	7.81	60.8	116.8	6.86	-4.29
Ush2a	2	Ush2a Subj 2_normalized	333	290.568	290.6112	30	333	290.568	290.6112	78.86	79.35	77.64	81.79	78.98	4.15	43.2	273.6	10.49	-2.32
Ush2a	2	Ush2a Subj 2_normalized	334	290.8848	290.9968	26	334	290.8848	290.9968	79.35	62.26	57.62	81.05	69.95	23.44	112	96	20.77	2.9
Ush2a	2	Ush2a Subj 2_normalized	335	291.0928	291.1424	24	335	291.0928	291.1424	67.87	67.63	53.22	86.43	70.79	33.2	49.6	80	23.54	9.31
Ush2a	2	Ush2a Subj 2_normalized	336	291.2224	291.2816	10	336	291.2224	291.2816	83.25	56.15	51.51	85.21	72.22	33.69	59.2	182.4	20.49	5.69
Ush2a	2	Ush2a Subj 2_normalized	337	291.464	291.4912	15	337	291.464	291.4912	67.87	77.64	67.87	78.37	59.68	10.5	27.2	10316.8	8.58	-0.96
Ush2a	2	Ush2a Subj 2_normalized	338	301.808	301.9824	36	338	301.808	301.9824	35.16	42.48	35.16	48.58	37.99	13.43	174.4	_	17.6	1.47
Ush2a	3	Ush2a Subj 3_normalized	1	0.1808	0.192	6	1	0.1808	0.192	54.93	65.67	34.91	65.67	40.64	30.76	11.2	4745.6	-5.28	-17.14
Ush2a	3	Ush2a Subj 3_normalized	2	4.9376	4.9584	12	2	4.9376	4.9584	57.86	34.91	34.91	88.38	47.86	53.47	20.8	2276.8	-4.94	-18.82
Ush2a	3	Ush2a Subj 3_normalized	3	7.2352	7.2496	6	3	7.2352	7.2496	68.36	38.09	52.98	84.47	24.27	31.49	14.4	2296	-10.81	-24.39
Ush2a	3	Ush2a Subj 3_normalized	4	9.5456	9.5584	1	4	9.5456	9.5584	61.04	39.55	38.57	58.84	38.75	20.26	12.8	3819.2	-4.63	-20.4
Ush2a	3	Ush2a Subj 3_normalized	5	13.3776	13.4416	29	5	13.3776	13.4416	34.91	35.16	34.91	47.85	32.73	12.94	64	2745.6	12.13	-0.35
Ush2a	3	Ush2a Subj 3_normalized	6	16.1872	16.1968	8	6	16.1872	16.1968	69.58	84.96	69.58	86.67	76.11	17.09	9.6	520	-6.36	-19.82
Ush2a	3	Ush2a Subj 3_normalized	7	16.7168	16.7376	7	7	16.7168	16.7376	92.04	77.15	79.1	96.19	79.5	17.09	20.8	104	-2.89	-14.89
Ush2a	3	Ush2a Subj 3_normalized	8	16.8416	16.864	14	8	16.8416	16.864	91.06	76.9	77.15	91.31	78.36	14.16	22.4	112	-1.46	-12.98
Ush2a	3	Ush2a Subj 3_normalized	9	16.976	16.9888	3	9	16.976	16.9888	82.03	75.44	75.44	83.01	73.92	7.57	12.8	521.6	-4.35	-14.15
Ush2a	3	Ush2a Subj 3_normalized	10	17.5104	17.5248	3	10	17.5104	17.5248	84.47	91.55	76.66	93.75	83.13	17.09	14.4	88	-6.65	-17.65
Ush2a	3	Ush2a Subj 3_normalized	11	17.6128	17.6368	13	11	17.6128	17.6368	78.13	74.95	74.95	92.04	79.99	17.09	24	184	9.92	-3.16
Ush2a	3	Ush2a Subj 3_normalized	12	17.8208	17.8464	17	12	17.8208	17.8464	69.58	79.83	69.34	80.81	58.73	11.47	25.6	27.2	-8.29	-19.32
Ush2a	3	Ush2a Subj 3_normalized	13	17.8736	17.9024	11	13	17.8736	17.9024	86.91	80.57	79.83	88.38	83.42	8.54	28.8	329.6	2.07	-8.8
Ush2a	3	Ush2a Subj 3_normalized	14	18.232	18.2704	23	14	18.232	18.2704	78.13	74.22	78.13	88.87	81.68	10.74	38.4	3284.8	4.26	-6.71
Ush2a	3	Ush2a Subj 3_normalized	15	21.5552	21.6	9	15	21.5552	21.6	81.3	92.04	66.16	92.04	78.22	25.88	44.8	62.4	7.64	-5.81
Ush2a	3	Ush2a Subj 3_normalized	16	21.6624	21.7136	1	16	21.6624	21.7136	78.13	67.14	74.95	88.38	76.39	13.43	51.2	195.2	15.11	3.13
Ush2a	3	Ush2a Subj 3_normalized	17	21.9088	21.9376	22	17	21.9088	21.9376	77.64	79.35	77.64	81.79	75.97	4.15	28.8	185.6	-2.56	-12.6
Ush2a	3	Ush2a Subj 3_normalized	18	22.1232	22.136	6	18	22.1232	22.136	70.07	76.42	70.07	82.03	60.25	11.96	12.8	3497.6	-8.45	-17.99
Ush2a	3	Ush2a Subj 3_normalized	19	25.6336	25.6896	24	19	25.6336	25.6896	79.35	68.12	70.8	92.04	77.77	21.24	56	468.8	7.07	-2.45
Ush2a	3	Ush2a Subj 3_normalized	20	26.1584	26.1888	15	20	26.1584	26.1888	70.31	81.54	70.31	84.96	68.6	14.65	30.4	907.2	-0.07	-10.88
Ush2a	3	Ush2a Subj 3_normalized	21	27.096	27.128	7	21	27.096	27.128	91.8	69.09	58.35	93.75	76.37	35.4	32	102.4	3.82	-7.07
Ush2a	3	Ush2a Subj 3_normalized	22	27.2304	27.248	3	22	27.2304	27.248	89.11	77.39	78.61	92.29	80.16	13.67	17.6	59.2	-0.22	-10.26
Ush2a	3	Ush2a Subj 3_normalized	23	27.3072	27.3472	23	23	27.3072	27.3472	68.85	76.17	68.85	84.96	78.49	16.11	40	6.4	17.4	7.62
Ush2a	3	Ush2a Subj 3_normalized	24	27.3536	27.3808	3	24	27.3536	27.3808	92.04	68.6	74.95	95.21	79.46	20.26	27.2	78.4	2.22	-11.72
Ush2a	3	Ush2a Subj 3_normalized	25	27.4592	27.4976	20	25	27.4592	27.4976	79.1	75.93	73.24	92.77	78.87	19.53	38.4	100.8	15.63	3.79
Ush2a	3	Ush2a Subj 3_normalized	26	27.5984	27.6144	3	26	27.5984	27.6144	89.84	75.93	76.42	91.31	75.57	14.89	16	169.6	4.99	-4.31
Ush2a	3	Ush2a Subj 3_normalized	27	27.784	27.8128	15	27	27.784	27.8128	65.43	91.8	65.43	94.97	75.29	29.54	28.8	1440	5.63	-6.21
Ush2a	3	Ush2a Subj 3_normalized	28	29.2528	29.2672	2	28	29.2528	29.2672	87.65	85.45	86.18	89.36	77.26	3.17	14.4	3819.2	-8.34	-18.21
Ush2a	3	Ush2a Subj 3_normalized	29	33.0864	33.1072	6	29	33.0864	33.1072	68.12	78.13	68.12	80.81	70.47	12.7	20.8	814.4	-2.01	-11.44
Ush2a	3	Ush2a Subj 3_normalized	30	33.9216	33.96	26	30	33.9216	33.96	93.02	75.44	75.93	95.7	79.26	19.78	38.4	64	6.56	-6.73
Ush2a	3	Ush2a Subj 3_normalized	31	34.024	34.0736	29	31	34.024	34.0736	73.24	77.64	38.33	91.8	77.6	53.47	49.6	72	9.53	-5.17
Ush2a	3	Ush2a Subj 3_normalized	32	34.1456	34.2064	34	32	34.1456	34.2064	75.68	71.04	65.67	94.24	69.43	28.56	60.8	104	1.94	-12.39
Ush2a	3	Ush2a Subj 3_normalized	33	34.3104	34.3792	30	33	34.3104	34.3792	77.88	68.85	69.09	96.19	78.08	27.1	68.8	336	13.68	1.8
Ush2a	3	Ush2a Subj 3_normalized	34	34.7152	34.7344	1	34	34.7152	34.7344	79.59	75.93	76.66	85.21	77.41	8.54	19.2	188.8	3.11	-8.65
Ush2a	3	Ush2a Subj 3_normalized	35	34.9232	34.968	24	35	34.9232	34.968	73	70.56	70.8	90.58	76.4	19.78	44.8	83.2	11.99	0.32
Ush2a	3	Ush2a Subj 3_normalized	36	35.0512	35.0816	15	36	35.0512	35.0816	66.41	90.33	66.41	92.53	77.35	26.12	30.4	360	7.77	-3.97
Ush2a	3	Ush2a Subj 3_normalized	37	35.4416	35.456	5	37	35.4416	35.456	78.86	81.54	78.61	83.74	80.11	5.13	14.4	195.2	-2.61	-10.63
Ush2a	3	Ush2a Subj 3_normalized	38	35.6512	35.6768	6	38	35.6512	35.6768	69.34	78.86	69.34	84.23	75.56	14.89	25.6	427.2	3.46	-9.07
Ush2a	3	Ush2a Subj 3_normalized	39	36.104	36.1264	16	39	36.104	36.1264	77.39	82.03	77.39	85.45	81.28	8.06	22.4	217.6	4.74	-3.52
Ush2a	3	Ush2a Subj 3_normalized	40	36.344	36.3712	11	40	36.344	36.3712	68.85	65.43	65.43	84.72	75.69	19.29	27.2	180.8	19.58	9.02
Ush2a	3	Ush2a Subj 3_normalized	41	36.552	36.5888	32	41	36.552	36.5888	65.43	77.64	65.43	89.11	76.8	23.68	36.8	92.8	9.1	0.12
Ush2a	3	Ush2a Subj 3_normalized	42	36.6816	36.7072	13	42	36.6816	36.7072	68.85	69.34	68.12	70.8	69.01	2.69	25.6	475.2	0.08	-12.05
Ush2a	3	Ush2a Subj 3_normalized	43	37.1824	37.2048	16	43	37.1824	37.2048	91.55	91.06	89.84	105.22	92.53	15.38	22.4	107.2	-4	-14.38
Ush2a	3	Ush2a Subj 3_normalized	44	37.312	37.3456	17	44	37.312	37.3456	72.75	77.15	72.75	93.99	82.18	21.24	33.6	163.2	3.95	-7.1
Ush2a	3	Ush2a Subj 3_normalized	45	37.5088	37.5696	22	45	37.5088	37.5696	75.44	89.36	36.62	91.31	70.19	54.69	60.8	94.4	5.47	-7.34
Ush2a	3	Ush2a Subj 3_normalized	46	37.664	37.6928	8	46	37.664	37.6928	64.45	89.84	64.45	105.47	87.07	41.02	28.8	76.8	0.72	-9.25
Ush2a	3	Ush2a Subj 3_normalized	47	37.7696	37.848	35	47	37.7696	37.848	72.27	74.95	72.27	105.22	81.4	32.96	78.4	425.6	11.6	-3.38
Ush2a	3	Ush2a Subj 3_normalized	48	38.2736	38.304	12	48	38.2736	38.304	94.48	75.44	75.68	105.22	85.38	29.54	30.4	64	4.25	-10.09
Ush2a	3	Ush2a Subj 3_normalized	49	38.368	38.4304	9	49	38.368	38.4304	75.93	75.44	40.04	91.8	78.59	51.76	62.4	62.4	11.91	2.43
Ush2a	3	Ush2a Subj 3_normalized	50	38.4928	38.536	22	50	38.4928	38.536	75.44	67.38	71.04	105.71	78.87	34.67	43.2	72	12.61	0.33
Ush2a	3	Ush2a Subj 3_normalized	51	38.608	38.6976	39	51	38.608	38.6976	73.73	50.29	37.35	105.96	77.76	68.6	89.6	67.2	15.42	0.33
Ush2a	3	Ush2a Subj 3_normalized	52	38.7648	38.816	21	52	38.7648	38.816	78.13	48.58	50.05	84.47	71.98	34.42	51.2	62.4	16.29	5.19
Ush2a	3	Ush2a Subj 3_normalized	53	38.8784	38.944	21	53	38.8784	38.944	75.93	48.83	49.56	107.18	73.36	57.62	65.6	91.2	20.42	6.59
Ush2a	3	Ush2a Subj 3_normalized	54	39.0352	39.0848	38	54	39.0352	39.0848	91.8	48.1	49.32	105.47	71.58	56.15	49.6	86.4	7.12	-6.94
Ush2a	3	Ush2a Subj 3_normalized	55	39.1712	39.2048	10	55	39.1712	39.2048	89.84	50.78	52	91.31	60.54	39.31	33.6	91.2	5.95	-7.4
Ush2a	3	Ush2a Subj 3_normalized	56	39.296	39.3264	33	56	39.296	39.3264	88.62	48.83	49.8	93.51	69.82	43.7	30.4	92.8	4.46	-7.89
Ush2a	3	Ush2a Subj 3_normalized	57	39.4192	39.4448	3	57	39.4192	39.4448	89.11	52.25	76.17	104.49	82.04	28.32	25.6	75.2	7.1	-5.07
Ush2a	3	Ush2a Subj 3_normalized	58	39.52	39.568	32	58	39.52	39.568	70.07	58.11	58.11	105.22	83.6	47.12	48	78.4	11.4	-3.26
Ush2a	3	Ush2a Subj 3_normalized	59	39.6464	39.6896	17	59	39.6464	39.6896	70.8	87.16	70.8	93.75	78.44	22.95	43.2	76.8	9.17	-4.07
Ush2a	3	Ush2a Subj 3_normalized	60	39.7664	39.8064	17	60	39.7664	39.8064	66.41	89.36	66.41	91.8	74.26	25.39	40	329.6	1.72	-10.84
Ush2a	3	Ush2a Subj 3_normalized	61	40.136	40.1888	28	61	40.136	40.1888	69.34	78.86	69.34	105.22	81.97	35.89	52.8	76.8	9.73	-3.94
Ush2a	3	Ush2a Subj 3_normalized	62	40.2656	40.2912	1	62	40.2656	40.2912	76.9	63.72	67.14	80.08	71.96	12.94	25.6	73.6	14.23	2.65
Ush2a	3	Ush2a Subj 3_normalized	63	40.3648	40.4496	27	63	40.3648	40.4496	75.44	68.85	55.91	90.33	76.51	34.42	84.8	62.4	19.88	6.67
Ush2a	3	Ush2a Subj 3_normalized	64	40.512	40.5984	27	64	40.512	40.5984	73	48.1	50.05	87.4	68.38	37.35	86.4	56	15.27	-0.58
Ush2a	3	Ush2a Subj 3_normalized	65	40.6544	40.6752	6	65	40.6544	40.6752	75.68	87.16	75.68	89.36	65.73	13.67	20.8	8	-4.38	-14.87
Ush2a	3	Ush2a Subj 3_normalized	66	40.6832	40.7648	27	66	40.6832	40.7648	89.84	44.43	46.63	92.77	66.11	46.14	81.6	75.2	15.59	2.47
Ush2a	3	Ush2a Subj 3_normalized	67	40.84	40.9168	23	67	40.84	40.9168	75.44	47.61	50.05	97.41	73.49	47.36	76.8	80	15.04	2.67
Ush2a	3	Ush2a Subj 3_normalized	68	40.9968	41.0272	7	68	40.9968	41.0272	91.8	50.29	51.27	93.75	75.48	42.48	30.4	60.8	5.68	-6.83
Ush2a	3	Ush2a Subj 3_normalized	69	41.088	41.1376	35	69	41.088	41.1376	65.92	77.15	65.92	92.29	79.68	26.37	49.6	83.2	7.94	-4.71
Ush2a	3	Ush2a Subj 3_normalized	70	41.2208	41.2608	18	70	41.2208	41.2608	66.16	54.93	66.16	85.94	76.21	19.78	40	80	13.04	1.77
Ush2a	3	Ush2a Subj 3_normalized	71	41.3408	41.3808	28	71	41.3408	41.3808	67.14	77.64	67.14	104.49	82.24	37.35	40	65.6	5.81	-7.56
Ush2a	3	Ush2a Subj 3_normalized	72	41.4464	41.4912	15	72	41.4464	41.4912	66.16	54.2	66.16	80.81	71.89	14.65	44.8	75.2	9.45	-3.39
Ush2a	3	Ush2a Subj 3_normalized	73	41.5664	41.5904	8	73	41.5664	41.5904	75.2	88.87	75.2	91.31	80.03	16.11	24	8	2.04	-5.83
Ush2a	3	Ush2a Subj 3_normalized	74	41.5984	41.6368	22	74	41.5984	41.6368	61.52	52.98	54.2	94.24	77.83	40.04	38.4	88	4.07	-8.38
Ush2a	3	Ush2a Subj 3_normalized	75	41.7248	41.7824	27	75	41.7248	41.7824	75.68	47.12	49.8	82.52	67.32	32.71	57.6	97.6	20.84	9.91
Ush2a	3	Ush2a Subj 3_normalized	76	41.88	41.896	3	76	41.88	41.896	88.13	55.91	57.13	91.8	66.86	34.67	16	102.4	1.1	-10.44
Ush2a	3	Ush2a Subj 3_normalized	77	41.9984	42.072	37	77	41.9984	42.072	74.46	47.61	49.56	91.31	68.19	41.75	73.6	80	16.84	5.14
Ush2a	3	Ush2a Subj 3_normalized	78	42.152	42.2064	21	78	42.152	42.2064	74.95	48.58	49.32	78.13	64.85	28.81	54.4	67.2	15.81	1.26
Ush2a	3	Ush2a Subj 3_normalized	79	42.2736	42.296	5	79	42.2736	42.296	67.63	89.6	67.63	89.6	69.67	21.97	22.4	6.4	1.53	-7.75
Ush2a	3	Ush2a Subj 3_normalized	80	42.3024	42.3456	7	80	42.3024	42.3456	92.53	49.07	50.05	96.19	77.98	46.14	43.2	76.8	8.36	-4.19
Ush2a	3	Ush2a Subj 3_normalized	81	42.4224	42.5024	26	81	42.4224	42.5024	76.66	67.63	67.63	95.7	77.94	28.08	80	107.2	13.42	1.94
Ush2a	3	Ush2a Subj 3_normalized	82	42.6096	42.6384	3	82	42.6096	42.6384	92.04	48.83	48.83	93.99	78	45.17	28.8	84.8	11.67	1.24
Ush2a	3	Ush2a Subj 3_normalized	83	42.7232	42.7744	19	83	42.7232	42.7744	69.09	51.27	54.2	90.58	69.09	36.38	51.2	92.8	13.65	3
Ush2a	3	Ush2a Subj 3_normalized	84	42.8672	42.9424	10	84	42.8672	42.9424	75.2	47.85	50.05	76.9	66.46	26.86	75.2	68.8	13.21	-1.23
Ush2a	3	Ush2a Subj 3_normalized	85	43.0112	43.0496	28	85	43.0112	43.0496	65.92	77.88	65.92	89.84	79.88	23.93	38.4	118.4	3.4	-8.14
Ush2a	3	Ush2a Subj 3_normalized	86	43.168	43.1984	7	86	43.168	43.1984	91.55	73.49	73.97	93.75	80.02	19.78	30.4	73.6	7.73	-1.89
Ush2a	3	Ush2a Subj 3_normalized	87	43.272	43.3056	16	87	43.272	43.3056	66.41	87.16	66.41	104.98	84.25	38.57	33.6	76.8	4.94	-8.57
Ush2a	3	Ush2a Subj 3_normalized	88	43.3824	43.4288	28	88	43.3824	43.4288	72.75	74.22	71.04	85.69	76.78	14.65	46.4	83.2	11.03	-2.32
Ush2a	3	Ush2a Subj 3_normalized	89	43.512	43.5616	28	89	43.512	43.5616	75.93	51.51	53.22	104.74	84.09	51.51	49.6	96	10.42	-2.74
Ush2a	3	Ush2a Subj 3_normalized	90	43.6576	43.7008	9	90	43.6576	43.7008	76.17	49.07	49.8	78.61	66.08	28.81	43.2	76.8	14.41	4.86
Ush2a	3	Ush2a Subj 3_normalized	91	43.7776	43.8128	18	91	43.7776	43.8128	66.16	77.15	65.92	79.1	71.06	13.18	35.2	107.2	1.8	-10.17
Ush2a	3	Ush2a Subj 3_normalized	92	43.92	43.9552	32	92	43.92	43.9552	66.41	78.61	66.41	81.54	74.43	15.14	35.2	89.6	8.23	-3.29
Ush2a	3	Ush2a Subj 3_normalized	93	44.0448	44.0592	5	93	44.0448	44.0592	75.2	91.31	75.2	91.31	70.91	16.11	14.4	16	5.18	-2.88
Ush2a	3	Ush2a Subj 3_normalized	94	44.0752	44.1008	4	94	44.0752	44.1008	88.87	52.25	52.73	90.09	63.96	37.35	25.6	104	-1.76	-13.89
Ush2a	3	Ush2a Subj 3_normalized	95	44.2048	44.2288	5	95	44.2048	44.2288	65.67	75.93	65.67	80.08	74.49	14.4	24	99.2	6.51	-4.72
Ush2a	3	Ush2a Subj 3_normalized	96	44.328	44.4032	27	96	44.328	44.4032	75.93	46.88	46.88	91.31	69.12	44.43	75.2	94.4	16.02	4.77
Ush2a	3	Ush2a Subj 3_normalized	97	44.4976	44.5264	4	97	44.4976	44.5264	88.13	65.92	66.41	91.06	73.51	24.66	28.8	105.6	7.35	-5.34
Ush2a	3	Ush2a Subj 3_normalized	98	44.632	44.6736	21	98	44.632	44.6736	74.71	57.13	57.62	77.39	68.13	19.78	41.6	76.8	13.78	2.24
Ush2a	3	Ush2a Subj 3_normalized	99	44.7504	44.7664	6	99	44.7504	44.7664	65.19	86.43	65.19	88.87	69.03	23.68	16	12.8	3.39	-8
Ush2a	3	Ush2a Subj 3_normalized	100	44.7792	44.808	1	100	44.7792	44.808	75.44	62.01	62.26	77.88	72.16	15.63	28.8	283.2	16.7	3.7
Ush2a	3	Ush2a Subj 3_normalized	101	45.0912	45.1264	8	101	45.0912	45.1264	67.14	85.45	67.14	88.87	75.43	21.73	35.2	94.4	11.7	0.7
Ush2a	3	Ush2a Subj 3_normalized	102	45.2208	45.2432	5	102	45.2208	45.2432	67.14	73.24	67.14	75.68	70.59	8.54	22.4	1385.6	1.98	-9.74
Ush2a	3	Ush2a Subj 3_normalized	103	46.6288	46.6784	25	103	46.6288	46.6784	91.55	68.12	68.36	95.46	79.25	27.1	49.6	73.6	10.65	-2.33
Ush2a	3	Ush2a Subj 3_normalized	104	46.752	46.792	11	104	46.752	46.792	68.12	60.79	37.6	82.76	72.85	45.17	40	65.6	17.46	6.97
Ush2a	3	Ush2a Subj 3_normalized	105	46.8576	46.888	17	105	46.8576	46.888	66.41	91.31	66.41	94.24	79.7	27.83	30.4	1052.8	-0.33	-13.23
Ush2a	3	Ush2a Subj 3_normalized	106	47.9408	48.0208	35	106	47.9408	48.0208	74.95	66.41	66.41	91.8	79.48	25.39	80	80	13.53	-0.5
Ush2a	3	Ush2a Subj 3_normalized	107	48.1008	48.1488	25	107	48.1008	48.1488	90.58	66.89	56.88	93.75	76.61	36.87	48	89.6	10.82	0.27
Ush2a	3	Ush2a Subj 3_normalized	108	48.2384	48.2896	23	108	48.2384	48.2896	88.87	63.96	54.44	91.06	63.32	36.62	51.2	54.4	7.2	-7.75
Ush2a	3	Ush2a Subj 3_normalized	109	48.344	48.4384	34	109	48.344	48.4384	50.29	47.85	48.34	81.3	69.18	32.96	94.4	60.8	18.38	2.4
Ush2a	3	Ush2a Subj 3_normalized	110	48.4992	48.5712	9	110	48.4992	48.5712	53.47	48.83	49.8	82.28	69.59	32.47	72	67.2	22.05	11.33
Ush2a	3	Ush2a Subj 3_normalized	111	48.6384	48.6944	24	111	48.6384	48.6944	67.63	62.74	38.82	85.94	69.58	47.12	56	97.6	17.65	5.24
Ush2a	3	Ush2a Subj 3_normalized	112	48.792	48.824	20	112	48.792	48.824	67.63	57.86	58.11	69.58	60.25	11.47	32	91.2	3.98	-7.29
Ush2a	3	Ush2a Subj 3_normalized	113	48.9152	48.9552	31	113	48.9152	48.9552	67.38	52.73	63.96	73	66.1	9.03	40	624	2.35	-10.85
Ush2a	3	Ush2a Subj 3_normalized	114	49.5792	49.6656	30	114	49.5792	49.6656	74.46	61.52	62.5	88.62	77.96	26.12	86.4	89.6	16.2	1.21
Ush2a	3	Ush2a Subj 3_normalized	115	49.7552	49.7968	9	115	49.7552	49.7968	88.87	65.19	65.43	90.09	73.98	24.66	41.6	75.2	11.55	-0.98
Ush2a	3	Ush2a Subj 3_normalized	116	49.872	49.8896	6	116	49.872	49.8896	57.86	78.61	57.86	79.59	37.66	21.73	17.6	8	-4.82	-14.01
Ush2a	3	Ush2a Subj 3_normalized	117	49.8976	49.9392	12	117	49.8976	49.9392	92.04	64.45	64.94	93.75	74.86	28.81	41.6	86.4	7.81	-6.42
Ush2a	3	Ush2a Subj 3_normalized	118	50.0256	50.048	8	118	50.0256	50.048	69.82	89.84	69.82	104.49	75.69	34.67	22.4	12.8	1.6	-10.23
Ush2a	3	Ush2a Subj 3_normalized	119	50.0608	50.136	21	119	50.0608	50.136	93.26	60.3	60.3	95.21	74.05	34.91	75.2	70.4	10.08	-2.01
Ush2a	3	Ush2a Subj 3_normalized	120	50.2064	50.272	35	120	50.2064	50.272	70.07	63.48	55.18	93.99	68.65	38.82	65.6	65.6	7.4	-6.51
Ush2a	3	Ush2a Subj 3_normalized	121	50.3376	50.3936	34	121	50.3376	50.3936	67.14	50.54	50.54	90.09	68.08	39.55	56	72	1.29	-11.46
Ush2a	3	Ush2a Subj 3_normalized	122	50.4656	50.5168	29	122	50.4656	50.5168	70.07	55.18	70.07	104.49	81.38	34.42	51.2	88	9.54	-4.82
Ush2a	3	Ush2a Subj 3_normalized	123	50.6048	50.6448	15	123	50.6048	50.6448	63.72	77.64	63.48	81.05	71.33	17.58	40	721.6	4.83	-8.03
Ush2a	3	Ush2a Subj 3_normalized	124	51.3664	51.3904	6	124	51.3664	51.3904	69.09	79.35	69.09	85.69	76.86	16.6	24	534.4	7.64	-4.06
Ush2a	3	Ush2a Subj 3_normalized	125	51.9248	51.9856	35	125	51.9248	51.9856	70.31	69.58	64.94	76.9	70.83	11.96	60.8	153.6	6.57	-8.75
Ush2a	3	Ush2a Subj 3_normalized	126	52.1392	52.168	18	126	52.1392	52.168	69.58	83.5	69.58	85.45	77.24	15.87	28.8	88	1.71	-10.83
Ush2a	3	Ush2a Subj 3_normalized	127	52.256	52.2816	15	127	52.256	52.2816	64.21	77.88	64.21	80.81	73.96	16.6	25.6	86.4	7.69	-2.44
Ush2a	3	Ush2a Subj 3_normalized	128	52.368	52.4032	8	128	52.368	52.4032	65.19	78.13	65.19	90.33	75.08	25.15	35.2	113.6	4.87	-6.38
Ush2a	3	Ush2a Subj 3_normalized	129	52.5168	52.5376	3	129	52.5168	52.5376	86.67	76.66	75.93	90.09	81.14	14.16	20.8	80	9.07	0.68
Ush2a	3	Ush2a Subj 3_normalized	130	52.6176	52.6496	5	130	52.6176	52.6496	62.01	78.86	62.01	85.94	75.84	23.93	32	430.4	8.71	-4.29
Ush2a	3	Ush2a Subj 3_normalized	131	53.08	53.128	24	131	53.08	53.128	66.65	77.15	66.65	91.55	82.1	24.9	48	4012.8	11.7	0.87
Ush2a	3	Ush2a Subj 3_normalized	132	57.1408	57.1712	22	132	57.1408	57.1712	80.57	76.42	76.9	86.67	75.6	9.77	30.4	72	-2.15	-13.39
Ush2a	3	Ush2a Subj 3_normalized	133	57.2432	57.2736	17	133	57.2432	57.2736	71.04	91.8	70.8	96.19	75.28	25.39	30.4	2636.8	1.96	-8.18
Ush2a	3	Ush2a Subj 3_normalized	134	59.9104	59.9248	6	134	59.9104	59.9248	76.17	85.45	76.17	87.16	76.59	10.99	14.4	105.6	-4.81	-17.01
Ush2a	3	Ush2a Subj 3_normalized	135	60.0304	60.0464	3	135	60.0304	60.0464	92.77	75.68	91.8	95.21	64.45	3.42	16	78.4	-4.43	-14.83
Ush2a	3	Ush2a Subj 3_normalized	136	60.1248	60.1568	17	136	60.1248	60.1568	69.58	80.81	69.58	93.75	76.94	24.17	32	75.2	4.23	-5.17
Ush2a	3	Ush2a Subj 3_normalized	137	60.232	60.2624	16	137	60.232	60.2624	69.82	80.57	69.82	86.43	76.84	16.6	30.4	60.8	3.35	-5.83
Ush2a	3	Ush2a Subj 3_normalized	138	60.3232	60.3728	35	138	60.3232	60.3728	78.13	75.2	64.94	92.53	76.67	27.59	49.6	65.6	8.52	-4.41
Ush2a	3	Ush2a Subj 3_normalized	139	60.4384	60.496	35	139	60.4384	60.496	69.09	76.66	68.12	92.04	77.11	23.93	57.6	80	15.23	5.71
Ush2a	3	Ush2a Subj 3_normalized	140	60.576	60.6176	23	140	60.576	60.6176	75.68	75.93	75.68	91.8	81.43	16.11	41.6	300.8	12.28	2.42
Ush2a	3	Ush2a Subj 3_normalized	141	60.9184	60.9472	6	141	60.9184	60.9472	67.14	80.08	66.89	87.4	77.9	20.51	28.8	78.4	6.36	-8.14
Ush2a	3	Ush2a Subj 3_normalized	142	61.0256	61.0528	6	142	61.0256	61.0528	67.38	88.62	67.38	91.55	80.92	24.17	27.2	76.8	10.75	-0.19
Ush2a	3	Ush2a Subj 3_normalized	143	61.1296	61.152	8	143	61.1296	61.152	75.44	91.06	75.44	92.53	70.07	17.09	22.4	432	1.93	-7.04
Ush2a	3	Ush2a Subj 3_normalized	144	61.584	61.6176	16	144	61.584	61.6176	75.44	78.13	74.71	82.28	77.33	7.57	33.6	97.6	10.22	-1.87
Ush2a	3	Ush2a Subj 3_normalized	145	61.7152	61.7392	6	145	61.7152	61.7392	65.67	84.23	65.67	85.94	74.53	20.26	24	83.2	7.71	-5.18
Ush2a	3	Ush2a Subj 3_normalized	146	61.8224	61.8576	23	146	61.8224	61.8576	78.37	77.88	78.13	93.75	81.79	15.63	35.2	193.6	11.07	-0.74
Ush2a	3	Ush2a Subj 3_normalized	147	62.0512	62.0784	15	147	62.0512	62.0784	71.29	83.5	71.29	85.69	74.87	14.4	27.2	1281.6	1.97	-9.52
Ush2a	3	Ush2a Subj 3_normalized	148	63.36	63.3872	3	148	63.36	63.3872	91.55	69.34	69.34	93.75	79.41	24.41	27.2	168	5.67	-5.17
Ush2a	3	Ush2a Subj 3_normalized	149	63.5552	63.5792	15	149	63.5552	63.5792	77.88	82.52	77.88	85.69	78.48	7.81	24	97.6	0.71	-10.79
Ush2a	3	Ush2a Subj 3_normalized	150	63.6768	63.704	16	150	63.6768	63.704	73.73	79.1	73.73	83.01	78.06	9.28	27.2	89.6	5.02	-6.31
Ush2a	3	Ush2a Subj 3_normalized	151	63.7936	63.848	24	151	63.7936	63.848	53.47	69.34	53.47	92.29	77.86	38.82	54.4	73.6	5.75	-7.74
Ush2a	3	Ush2a Subj 3_normalized	152	63.9216	63.9648	24	152	63.9216	63.9648	80.08	54.44	55.42	94.24	82.38	38.82	43.2	59.2	3.34	-10.06
Ush2a	3	Ush2a Subj 3_normalized	153	64.024	64.072	22	153	64.024	64.072	66.41	81.05	66.41	92.29	74.92	25.88	48	182.4	0.37	-9.73
Ush2a	3	Ush2a Subj 3_normalized	154	64.2544	64.2752	6	154	64.2544	64.2752	64.94	86.67	64.94	88.38	63.56	23.44	20.8	94.4	2.29	-7.14
Ush2a	3	Ush2a Subj 3_normalized	155	64.3696	64.392	6	155	64.3696	64.392	62.01	76.66	62.01	80.57	70.43	18.55	22.4	537.6	5.42	-7.85
Ush2a	3	Ush2a Subj 3_normalized	156	64.9296	64.9664	15	156	64.9296	64.9664	50.78	88.62	50.78	88.62	64.41	37.84	36.8	206.4	1.19	-12.87
Ush2a	3	Ush2a Subj 3_normalized	157	65.1728	65.2016	4	157	65.1728	65.2016	68.12	65.43	68.12	84.23	55.79	16.11	28.8	9.6	-3.06	-13.03
Ush2a	3	Ush2a Subj 3_normalized	158	65.2112	65.2704	4	158	65.2112	65.2704	89.36	61.52	61.52	91.55	76.61	30.03	59.2	54.4	10.35	-1.68
Ush2a	3	Ush2a Subj 3_normalized	159	65.3248	65.3984	27	159	65.3248	65.3984	67.38	63.96	35.89	91.31	73.25	55.42	73.6	56	13.68	-1.93
Ush2a	3	Ush2a Subj 3_normalized	160	65.4544	65.5296	19	160	65.4544	65.5296	71.78	63.96	51.51	91.31	73.45	39.79	75.2	57.6	21.28	8.21
Ush2a	3	Ush2a Subj 3_normalized	161	65.5872	65.6688	27	161	65.5872	65.6688	66.16	44.19	50.54	89.11	73.4	38.57	81.6	56	19.69	8.03
Ush2a	3	Ush2a Subj 3_normalized	162	65.7248	65.784	22	162	65.7248	65.784	74.46	49.32	49.32	90.82	78.75	41.5	59.2	75.2	4.71	-7.89
Ush2a	3	Ush2a Subj 3_normalized	163	65.8592	65.8912	4	163	65.8592	65.8912	90.82	65.19	65.43	92.53	77.12	27.1	32	28.8	5.69	-5.73
Ush2a	3	Ush2a Subj 3_normalized	164	65.92	65.96	16	164	65.92	65.96	65.19	74.71	65.19	78.86	73.48	13.67	40	97.6	6.77	-6.19
Ush2a	3	Ush2a Subj 3_normalized	165	66.0576	66.1104	14	165	66.0576	66.1104	65.92	49.07	50.05	89.6	64.3	39.55	52.8	75.2	6.3	-6.92
Ush2a	3	Ush2a Subj 3_normalized	166	66.1856	66.2864	37	166	66.1856	66.2864	75.93	66.65	57.13	85.94	71.95	28.81	100.8	65.6	16.5	4.29
Ush2a	3	Ush2a Subj 3_normalized	167	66.352	66.4096	20	167	66.352	66.4096	78.13	67.14	36.87	90.09	77.01	53.22	57.6	145.6	17.21	6.4
Ush2a	3	Ush2a Subj 3_normalized	168	66.5552	66.5888	12	168	66.5552	66.5888	88.87	64.7	65.43	90.09	70.38	24.66	33.6	123.2	6.54	-4.65
Ush2a	3	Ush2a Subj 3_normalized	169	66.712	66.7536	10	169	66.712	66.7536	89.6	65.43	69.09	91.55	73.27	22.46	41.6	102.4	5.58	-6.79
Ush2a	3	Ush2a Subj 3_normalized	170	66.856	66.8944	10	170	66.856	66.8944	86.43	70.56	69.09	87.4	72.18	18.31	38.4	102.4	3.18	-10.38
Ush2a	3	Ush2a Subj 3_normalized	171	66.9968	67.0256	4	171	66.9968	67.0256	88.13	66.16	66.16	90.09	77.48	23.93	28.8	89.6	11.85	4.07
Ush2a	3	Ush2a Subj 3_normalized	172	67.1152	67.16	28	172	67.1152	67.16	73	77.15	73	91.31	80.68	18.31	44.8	107.2	7.89	-6.02
Ush2a	3	Ush2a Subj 3_normalized	173	67.2672	67.288	3	173	67.2672	67.288	88.87	75.44	75.68	91.55	75.01	15.87	20.8	216	3.33	-7.44
Ush2a	3	Ush2a Subj 3_normalized	174	67.504	67.5344	28	174	67.504	67.5344	77.39	79.59	77.39	82.52	73.49	5.13	30.4	222.4	-3.45	-13.66
Ush2a	3	Ush2a Subj 3_normalized	175	67.7568	67.7792	18	175	67.7568	67.7792	74.71	79.35	74.71	82.28	78.21	7.57	22.4	561.6	1.37	-9.18
Ush2a	3	Ush2a Subj 3_normalized	176	68.3408	68.3616	18	176	68.3408	68.3616	73.97	78.13	73.97	79.59	76.08	5.62	20.8	246.4	-2.09	-13.01
Ush2a	3	Ush2a Subj 3_normalized	177	68.608	68.6432	16	177	68.608	68.6432	73	79.1	73	88.38	81.41	15.38	35.2	196.8	11.05	-0.33
Ush2a	3	Ush2a Subj 3_normalized	178	68.84	68.8592	2	178	68.84	68.8592	81.05	93.99	81.05	98.14	79.64	17.09	19.2	14.4	5.58	-1.8
Ush2a	3	Ush2a Subj 3_normalized	179	68.8736	68.9136	4	179	68.8736	68.9136	87.16	64.45	64.45	87.16	74.83	22.71	40	80	11.27	-2.21
Ush2a	3	Ush2a Subj 3_normalized	180	68.9936	69.0272	18	180	68.9936	69.0272	65.67	58.11	58.11	89.36	76.59	31.25	33.6	86.4	8.87	-5.63
Ush2a	3	Ush2a Subj 3_normalized	181	69.1136	69.1504	18	181	69.1136	69.1504	70.8	57.86	70.8	86.43	76.31	15.63	36.8	83.2	5.9	-5.71
Ush2a	3	Ush2a Subj 3_normalized	182	69.2336	69.264	16	182	69.2336	69.264	64.94	70.07	64.94	71.29	65.95	6.35	30.4	4724.8	-0.8	-14.37
Ush2a	3	Ush2a Subj 3_normalized	183	73.9888	74.0176	16	183	73.9888	74.0176	75.68	84.23	75.68	85.94	79.82	10.25	28.8	83.2	1.7	-9.98
Ush2a	3	Ush2a Subj 3_normalized	184	74.1008	74.1232	8	184	74.1008	74.1232	68.85	80.81	68.85	82.52	62.17	13.67	22.4	12.8	-6.9	-16.52
Ush2a	3	Ush2a Subj 3_normalized	185	74.136	74.1584	3	185	74.136	74.1584	90.33	71.04	75.2	92.77	75.88	17.58	22.4	206.4	3.02	-6.01
Ush2a	3	Ush2a Subj 3_normalized	186	74.3648	74.3872	22	186	74.3648	74.3872	89.84	73.73	58.35	93.02	70.13	34.67	22.4	102.4	3.82	-8.45
Ush2a	3	Ush2a Subj 3_normalized	187	74.4896	74.5328	7	187	74.4896	74.5328	78.13	53.71	75.44	89.11	77.67	13.67	43.2	99.2	5.08	-4.5
Ush2a	3	Ush2a Subj 3_normalized	188	74.632	74.6576	3	188	74.632	74.6576	89.84	73.73	73.97	91.31	78.64	17.33	25.6	73.6	5.21	-7.02
Ush2a	3	Ush2a Subj 3_normalized	189	74.7312	74.8016	24	189	74.7312	74.8016	61.77	65.67	56.15	91.8	75.65	35.64	70.4	107.2	6.92	-4.97
Ush2a	3	Ush2a Subj 3_normalized	190	74.9088	74.9936	10	190	74.9088	74.9936	63.72	59.81	59.33	80.08	64.94	20.75	84.8	88	8.68	-3.09
Ush2a	3	Ush2a Subj 3_normalized	191	75.0816	75.1168	1	191	75.0816	75.1168	90.09	66.16	66.65	93.26	78.25	26.61	35.2	88	9.19	-2.4
Ush2a	3	Ush2a Subj 3_normalized	192	75.2048	75.2352	17	192	75.2048	75.2352	78.86	79.83	78.86	92.29	81.08	13.43	30.4	72	3.66	-7.45
Ush2a	3	Ush2a Subj 3_normalized	193	75.3072	75.3344	6	193	75.3072	75.3344	61.04	80.57	61.04	83.01	74.38	21.97	27.2	57.6	7.64	-3.2
Ush2a	3	Ush2a Subj 3_normalized	194	75.392	75.4352	32	194	75.392	75.4352	66.41	78.86	66.41	91.31	80.14	24.9	43.2	65.6	10.1	-1.13
Ush2a	3	Ush2a Subj 3_normalized	195	75.5008	75.536	17	195	75.5008	75.536	69.09	78.86	69.09	92.29	81.15	23.19	35.2	73.6	8.86	-5.69
Ush2a	3	Ush2a Subj 3_normalized	196	75.6096	75.6688	7	196	75.6096	75.6688	66.65	79.59	66.65	92.53	81.23	25.88	59.2	1334.4	10.24	-0.95
Ush2a	3	Ush2a Subj 3_normalized	197	77.0032	77.0336	22	197	77.0032	77.0336	92.29	74.95	57.86	96.19	80.27	38.33	30.4	70.4	10.32	-0.61
Ush2a	3	Ush2a Subj 3_normalized	198	77.104	77.128	6	198	77.104	77.128	65.67	81.54	65.67	88.13	77.12	22.46	24	60.8	7.36	-2.52
Ush2a	3	Ush2a Subj 3_normalized	199	77.1888	77.208	6	199	77.1888	77.208	68.12	90.09	68.12	90.09	64.7	21.97	19.2	81.6	-0.13	-13.42
Ush2a	3	Ush2a Subj 3_normalized	200	77.2896	77.3152	18	200	77.2896	77.3152	70.56	82.03	70.56	89.11	76.7	18.55	25.6	227.2	6.74	-4.58
Ush2a	3	Ush2a Subj 3_normalized	201	77.5424	77.56	6	201	77.5424	77.56	78.61	82.76	78.61	82.76	65.19	4.15	17.6	438.4	-4.18	-12.12
Ush2a	3	Ush2a Subj 3_normalized	202	77.9984	78.0176	18	202	77.9984	78.0176	70.31	82.76	70.31	84.47	71.14	14.16	19.2	1075.2	-0.27	-11.86
Ush2a	3	Ush2a Subj 3_normalized	203	79.0928	79.1456	23	203	79.0928	79.1456	79.59	67.63	68.12	90.09	81.49	21.97	52.8	86.4	10.41	-0.5
Ush2a	3	Ush2a Subj 3_normalized	204	79.232	79.2688	11	204	79.232	79.2688	91.8	76.42	76.66	93.99	82.49	17.33	36.8	72	7.6	-4.26
Ush2a	3	Ush2a Subj 3_normalized	205	79.3408	79.3664	8	205	79.3408	79.3664	69.82	84.23	69.82	88.13	77.79	18.31	25.6	198.4	5.77	-3.98
Ush2a	3	Ush2a Subj 3_normalized	206	79.5648	79.6032	28	206	79.5648	79.6032	76.42	75.93	76.42	92.29	81.15	15.87	38.4	96	7.33	-7.93
Ush2a	3	Ush2a Subj 3_normalized	207	79.6992	79.7216	7	207	79.6992	79.7216	91.31	75.93	76.42	92.29	81.49	15.87	22.4	80	5.38	-4.33
Ush2a	3	Ush2a Subj 3_normalized	208	79.8016	79.8288	15	208	79.8016	79.8288	74.71	84.96	74.71	91.31	77.73	16.6	27.2	65.6	-3.25	-15.57
Ush2a	3	Ush2a Subj 3_normalized	209	79.8944	79.9376	11	209	79.8944	79.9376	78.37	83.5	71.04	88.38	76.2	17.33	43.2	265.6	19.14	7.66
Ush2a	3	Ush2a Subj 3_normalized	210	80.2032	80.2352	1	210	80.2032	80.2352	74.95	88.38	68.85	90.09	74	21.24	32	72	12.05	2.22
Ush2a	3	Ush2a Subj 3_normalized	211	80.3072	80.3408	17	211	80.3072	80.3408	69.58	90.33	69.58	93.51	79.25	23.93	33.6	70.4	9.35	-3.62
Ush2a	3	Ush2a Subj 3_normalized	212	80.4112	80.4496	22	212	80.4112	80.4496	57.13	65.92	57.13	79.1	72.57	21.97	38.4	68.8	14.61	4.11
Ush2a	3	Ush2a Subj 3_normalized	213	80.5184	80.56	19	213	80.5184	80.56	69.82	85.45	37.6	90.09	77.05	52.49	41.6	72	11.35	-2.83
Ush2a	3	Ush2a Subj 3_normalized	214	80.632	80.6576	17	214	80.632	80.6576	69.34	90.82	69.34	92.53	69.14	23.19	25.6	78.4	-1.52	-13.13
Ush2a	3	Ush2a Subj 3_normalized	215	80.736	80.7584	8	215	80.736	80.7584	77.15	82.03	74.71	90.58	80.41	15.87	22.4	89.6	4.15	-10.11
Ush2a	3	Ush2a Subj 3_normalized	216	80.848	80.872	8	216	80.848	80.872	73.49	85.69	73.49	88.13	75.78	14.65	24	73.6	5.08	-4.54
Ush2a	3	Ush2a Subj 3_normalized	217	80.9456	80.9664	6	217	80.9456	80.9664	70.8	82.03	70.8	84.96	65.91	14.16	20.8	72	-2.19	-14.9
Ush2a	3	Ush2a Subj 3_normalized	218	81.0384	81.0624	8	218	81.0384	81.0624	73.49	89.11	73.49	93.51	79.16	20.02	24	75.2	-2.98	-13.92
Ush2a	3	Ush2a Subj 3_normalized	219	81.1376	81.16	18	219	81.1376	81.16	72.51	83.98	72.51	90.58	75.33	18.07	22.4	750.4	-2.07	-11
Ush2a	3	Ush2a Subj 3_normalized	220	81.9104	81.9328	8	220	81.9104	81.9328	75.68	79.35	75.68	93.02	77.35	17.33	22.4	262.4	4.77	-8.34
Ush2a	3	Ush2a Subj 3_normalized	221	82.1952	82.2144	6	221	82.1952	82.2144	65.67	75.2	65.67	78.13	69.8	12.45	19.2	5468.8	1.6	-7.31
Ush2a	3	Ush2a Subj 3_normalized	222	87.6832	87.7136	11	222	87.6832	87.7136	82.52	82.03	82.52	88.87	80.36	6.35	30.4	196.8	-3.5	-15.12
Ush2a	3	Ush2a Subj 3_normalized	223	87.9104	87.9424	28	223	87.9104	87.9424	75.93	78.86	75.44	91.8	78.54	16.36	32	64	5.99	-4.85
Ush2a	3	Ush2a Subj 3_normalized	224	88.0064	88.0416	17	224	88.0064	88.0416	67.63	88.87	67.63	93.02	77.46	25.39	35.2	67.2	4.17	-10.43
Ush2a	3	Ush2a Subj 3_normalized	225	88.1088	88.1488	17	225	88.1088	88.1488	68.12	78.13	68.12	90.58	78.89	22.46	40	88	7.13	-7.03
Ush2a	3	Ush2a Subj 3_normalized	226	88.2368	88.2608	3	226	88.2368	88.2608	82.76	71.04	71.29	84.96	77.61	13.67	24	88	11.69	0.78
Ush2a	3	Ush2a Subj 3_normalized	227	88.3488	88.384	3	227	88.3488	88.384	89.84	67.14	67.14	91.31	78.1	24.17	35.2	62.4	13.19	3.67
Ush2a	3	Ush2a Subj 3_normalized	228	88.4464	88.5232	21	228	88.4464	88.5232	79.59	68.36	36.38	86.67	75.68	50.29	76.8	68.8	20.51	10.96
Ush2a	3	Ush2a Subj 3_normalized	229	88.592	88.6384	19	229	88.592	88.6384	78.37	77.39	75.44	91.55	80.1	16.11	46.4	294.4	15.93	3.49
Ush2a	3	Ush2a Subj 3_normalized	230	88.9328	88.9904	24	230	88.9328	88.9904	69.82	71.78	69.82	95.46	77.49	25.63	57.6	83.2	11.11	-0.1
Ush2a	3	Ush2a Subj 3_normalized	231	89.0736	89.1312	7	231	89.0736	89.1312	80.81	64.94	64.94	95.46	76.08	30.52	57.6	104	7.68	-4.52
Ush2a	3	Ush2a Subj 3_normalized	232	89.2352	89.2544	3	232	89.2352	89.2544	88.13	75.93	75.93	91.06	80.92	15.14	19.2	67.2	9.37	-1.57
Ush2a	3	Ush2a Subj 3_normalized	233	89.3216	89.3792	26	233	89.3216	89.3792	78.13	79.1	38.57	89.84	77.34	51.27	57.6	76.8	12.73	1.79
Ush2a	3	Ush2a Subj 3_normalized	234	89.456	89.472	6	234	89.456	89.472	68.12	78.86	68.12	80.08	56.84	11.96	16	97.6	-0.71	-10.72
Ush2a	3	Ush2a Subj 3_normalized	235	89.5696	89.5904	6	235	89.5696	89.5904	67.14	77.15	67.14	79.1	67.61	11.96	20.8	11.2	2.48	-6.72
Ush2a	3	Ush2a Subj 3_normalized	236	89.6016	89.624	1	236	89.6016	89.624	76.17	71.78	71.78	79.1	73.6	7.32	22.4	2547.2	13.13	2.84
Ush2a	3	Ush2a Subj 3_normalized	237	92.1712	92.2128	16	237	92.1712	92.2128	83.25	82.28	82.28	93.75	85.47	11.47	41.6	982.4	5.66	-7.51
Ush2a	3	Ush2a Subj 3_normalized	238	93.1952	93.2128	5	238	93.1952	93.2128	82.28	86.67	81.05	88.87	79.56	7.81	17.6	136	-0.45	-9.5
Ush2a	3	Ush2a Subj 3_normalized	239	93.3488	93.3744	7	239	93.3488	93.3744	87.89	76.9	58.35	91.31	78.15	32.96	25.6	65.6	8.1	-1.98
Ush2a	3	Ush2a Subj 3_normalized	240	93.44	93.5024	21	240	93.44	93.5024	67.14	66.16	57.13	91.31	76.14	34.18	62.4	68.8	18.31	8.19
Ush2a	3	Ush2a Subj 3_normalized	241	93.5712	93.6256	21	241	93.5712	93.6256	68.12	78.13	58.35	91.06	74.5	32.71	54.4	62.4	15.51	1.73
Ush2a	3	Ush2a Subj 3_normalized	242	93.688	93.7696	35	242	93.688	93.7696	78.13	47.61	48.83	93.75	72.73	44.92	81.6	59.2	16.11	2.67
Ush2a	3	Ush2a Subj 3_normalized	243	93.8288	93.8736	24	243	93.8288	93.8736	78.13	77.88	53.96	91.31	73.76	37.35	44.8	112	8.45	-0.77
Ush2a	3	Ush2a Subj 3_normalized	244	93.9856	94.0064	33	244	93.9856	94.0064	92.04	60.55	59.57	95.21	63.84	35.64	20.8	67.2	0.95	-8.79
Ush2a	3	Ush2a Subj 3_normalized	245	94.0736	94.0928	3	245	94.0736	94.0928	86.91	68.6	68.6	91.55	72.9	22.95	19.2	9.6	-4.43	-12.35
Ush2a	3	Ush2a Subj 3_normalized	246	94.1024	94.136	3	246	94.1024	94.136	89.84	50.29	51.03	92.29	79.96	41.26	33.6	75.2	9.55	-2.39
Ush2a	3	Ush2a Subj 3_normalized	247	94.2112	94.2848	29	247	94.2112	94.2848	66.41	63.23	36.87	92.04	73.4	55.18	73.6	68.8	13.1	0.29
Ush2a	3	Ush2a Subj 3_normalized	248	94.3536	94.4352	27	248	94.3536	94.4352	74.46	65.43	36.62	89.11	76	52.49	81.6	67.2	16.02	-0.34
Ush2a	3	Ush2a Subj 3_normalized	249	94.5024	94.5312	12	249	94.5024	94.5312	71.04	67.87	67.38	87.16	76.53	19.78	28.8	12.8	12.76	2.97
Ush2a	3	Ush2a Subj 3_normalized	250	94.544	94.6064	24	250	94.544	94.6064	90.33	65.92	58.59	93.99	80.21	35.4	62.4	54.4	8.65	-5.78
Ush2a	3	Ush2a Subj 3_normalized	251	94.6608	94.7472	27	251	94.6608	94.7472	73.97	66.41	39.79	92.04	76.34	52.25	86.4	70.4	19.01	7.54
Ush2a	3	Ush2a Subj 3_normalized	252	94.8176	94.872	12	252	94.8176	94.872	78.13	76.42	40.04	91.06	75.86	51.03	54.4	76.8	11.05	-5.24
Ush2a	3	Ush2a Subj 3_normalized	253	94.9488	94.9872	17	253	94.9488	94.9872	73.24	89.36	73.24	93.02	73.61	19.78	38.4	220.8	2.95	-8.74
Ush2a	3	Ush2a Subj 3_normalized	254	95.208	95.2352	11	254	95.208	95.2352	90.82	81.79	82.03	98.39	82.96	16.36	27.2	115.2	-1.14	-11.11
Ush2a	3	Ush2a Subj 3_normalized	255	95.3504	95.3728	7	255	95.3504	95.3728	92.04	61.28	61.28	95.7	75.2	34.42	22.4	313.6	-5.41	-15.82
Ush2a	3	Ush2a Subj 3_normalized	256	95.6864	95.7008	3	256	95.6864	95.7008	83.74	80.32	79.83	85.94	82.13	6.1	14.4	776	2.07	-5.52
Ush2a	3	Ush2a Subj 3_normalized	257	96.4768	96.5344	26	257	96.4768	96.5344	71.78	68.85	68.85	81.54	74.65	12.7	57.6	91.2	5.91	-8.15
Ush2a	3	Ush2a Subj 3_normalized	258	96.6256	96.6624	1	258	96.6256	96.6624	91.8	67.63	68.12	94.73	78.47	26.61	36.8	100.8	13.35	1.41
Ush2a	3	Ush2a Subj 3_normalized	259	96.7632	96.7968	12	259	96.7632	96.7968	89.6	69.09	73.73	91.31	79.66	17.58	33.6	75.2	9.21	-1.39
Ush2a	3	Ush2a Subj 3_normalized	260	96.872	96.9184	32	260	96.872	96.9184	67.14	79.83	67.14	86.67	77.93	19.53	46.4	86.4	10.74	-1.65
Ush2a	3	Ush2a Subj 3_normalized	261	97.0048	97.032	16	261	97.0048	97.032	69.09	77.15	69.09	79.83	75.7	10.74	27.2	190.4	4.14	-6.94
Ush2a	3	Ush2a Subj 3_normalized	262	97.2224	97.2432	8	262	97.2224	97.2432	75.93	91.8	75.93	95.7	80.96	19.78	20.8	243.2	3.66	-6.69
Ush2a	3	Ush2a Subj 3_normalized	263	97.4864	97.5216	22	263	97.4864	97.5216	73.24	78.37	73.24	106.45	83.62	33.2	35.2	78.4	8.18	-4.83
Ush2a	3	Ush2a Subj 3_normalized	264	97.6	97.6416	11	264	97.6	97.6416	66.16	73.24	66.16	86.67	77.67	20.51	41.6	2067.2	10.37	-4.05
Ush2a	3	Ush2a Subj 3_normalized	265	99.7088	99.7376	11	265	99.7088	99.7376	81.79	79.1	79.1	85.21	81.45	6.1	28.8	64	-0.1	-9.77
Ush2a	3	Ush2a Subj 3_normalized	266	99.8016	99.872	35	266	99.8016	99.872	80.32	65.43	61.04	94.24	77.01	33.2	70.4	46.4	11.11	-0.37
Ush2a	3	Ush2a Subj 3_normalized	267	99.9184	100	27	267	99.9184	100	78.61	60.79	48.83	92.77	73.29	43.95	81.6	54.4	18.52	1.84
Ush2a	3	Ush2a Subj 3_normalized	268	100.0544	100.128	34	268	100.0544	100.128	64.94	46.39	47.36	90.09	71.38	42.72	73.6	59.2	14.87	-0.54
Ush2a	3	Ush2a Subj 3_normalized	269	100.1872	100.2608	34	269	100.1872	100.2608	75.44	53.47	54.2	92.04	70.66	37.84	73.6	59.2	13.67	-3.09
Ush2a	3	Ush2a Subj 3_normalized	270	100.32	100.3632	38	270	100.32	100.3632	75.93	56.15	52	94.48	63.93	42.48	43.2	73.6	3.74	-10.55
Ush2a	3	Ush2a Subj 3_normalized	271	100.4368	100.5392	34	271	100.4368	100.5392	65.67	57.86	52.49	92.29	69.93	39.79	102.4	60.8	15.54	1.01
Ush2a	3	Ush2a Subj 3_normalized	272	100.6	100.6576	34	272	100.6	100.6576	37.11	50.78	37.11	91.31	74.7	54.2	57.6	64	13.78	-0.78
Ush2a	3	Ush2a Subj 3_normalized	273	100.7216	100.776	32	273	100.7216	100.776	73.97	59.57	59.57	92.04	71.39	32.47	54.4	108.8	15.98	6.47
Ush2a	3	Ush2a Subj 3_normalized	274	100.8848	100.9152	7	274	100.8848	100.9152	89.84	75.2	75.93	92.77	80.19	16.85	30.4	80	7.16	-3.08
Ush2a	3	Ush2a Subj 3_normalized	275	100.9952	101.008	6	275	100.9952	101.008	67.63	80.32	67.63	81.54	67.52	13.92	12.8	11.2	-1.44	-9.74
Ush2a	3	Ush2a Subj 3_normalized	276	101.0192	101.048	7	276	101.0192	101.048	91.55	69.82	69.82	93.75	79.23	23.93	28.8	771.2	9.93	1.14
Ush2a	3	Ush2a Subj 3_normalized	277	101.8192	101.872	23	277	101.8192	101.872	75.68	69.34	69.58	91.55	79.56	21.97	52.8	84.8	11.27	-1.24
Ush2a	3	Ush2a Subj 3_normalized	278	101.9568	102	24	278	101.9568	102	70.07	77.15	70.07	105.71	82.09	35.64	43.2	120	7.39	-4.82
Ush2a	3	Ush2a Subj 3_normalized	279	102.12	102.1504	11	279	102.12	102.1504	77.15	78.37	77.15	89.36	80.2	12.21	30.4	94.4	7.11	-3.84
Ush2a	3	Ush2a Subj 3_normalized	280	102.2448	102.2784	22	280	102.2448	102.2784	70.8	80.81	70.8	92.29	78.48	21.48	33.6	219.2	3.2	-6.9
Ush2a	3	Ush2a Subj 3_normalized	281	102.4976	102.528	8	281	102.4976	102.528	68.6	90.09	68.6	94.73	76.64	26.12	30.4	313.6	2.27	-10.89
Ush2a	3	Ush2a Subj 3_normalized	282	102.8416	102.864	3	282	102.8416	102.864	87.65	49.32	69.09	104.98	75.48	35.89	22.4	68.8	8.2	-3.44
Ush2a	3	Ush2a Subj 3_normalized	283	102.9328	102.9632	17	283	102.9328	102.9632	74.95	88.62	37.6	90.82	77.62	53.22	30.4	78.4	6.09	-7.97
Ush2a	3	Ush2a Subj 3_normalized	284	103.0416	103.0656	18	284	103.0416	103.0656	68.12	75.68	67.63	79.83	74.03	12.21	24	97.6	1.84	-11.81
Ush2a	3	Ush2a Subj 3_normalized	285	103.1632	103.1792	3	285	103.1632	103.1792	85.69	79.83	79.35	88.87	82.83	9.52	16	171.2	2.91	-9.29
Ush2a	3	Ush2a Subj 3_normalized	286	103.3504	103.3696	8	286	103.3504	103.3696	80.08	91.06	80.08	94.48	79.8	14.4	19.2	761.6	-4.08	-13.6
Ush2a	3	Ush2a Subj 3_normalized	287	104.1312	104.1696	23	287	104.1312	104.1696	77.15	78.37	77.15	89.36	81.72	12.21	38.4	2516.8	7.4	-3.93
Ush2a	3	Ush2a Subj 3_normalized	288	106.6864	106.7088	3	288	106.6864	106.7088	59.08	52.98	59.08	90.82	77.85	31.74	22.4	76.8	4.16	-7.37
Ush2a	3	Ush2a Subj 3_normalized	289	106.7856	106.8416	30	289	106.7856	106.8416	61.04	61.04	53.47	81.54	62.74	28.08	56	14.4	11.36	-0.31
Ush2a	3	Ush2a Subj 3_normalized	290	106.856	106.888	7	290	106.856	106.888	57.37	61.28	57.37	86.67	74.21	29.3	32	52.8	8.83	-5.38
Ush2a	3	Ush2a Subj 3_normalized	291	106.9408	107.0224	27	291	106.9408	107.0224	66.65	58.35	36.13	86.67	71.19	50.54	81.6	51.2	16.09	2.16
Ush2a	3	Ush2a Subj 3_normalized	292	107.0736	107.1552	37	292	107.0736	107.1552	72.75	60.55	36.13	91.31	73.91	55.18	81.6	67.2	19.41	7.61
Ush2a	3	Ush2a Subj 3_normalized	293	107.2224	107.328	36	293	107.2224	107.328	71.04	58.59	49.07	89.11	72.16	40.04	105.6	54.4	13.17	-2.59
Ush2a	3	Ush2a Subj 3_normalized	294	107.3824	107.4384	29	294	107.3824	107.4384	68.85	47.85	39.55	90.09	75.28	50.54	56	64	15.2	5
Ush2a	3	Ush2a Subj 3_normalized	295	107.5024	107.6112	37	295	107.5024	107.6112	74.95	67.87	38.82	90.09	73.69	51.27	108.8	57.6	18.22	3.92
Ush2a	3	Ush2a Subj 3_normalized	296	107.6688	107.6896	5	296	107.6688	107.6896	71.04	76.17	71.04	82.03	74.34	10.99	20.8	8	9.71	-1.3
Ush2a	3	Ush2a Subj 3_normalized	297	107.6976	107.728	22	297	107.6976	107.728	89.84	73.24	75.2	92.29	81.02	17.09	30.4	73.6	4.6	-6.9
Ush2a	3	Ush2a Subj 3_normalized	298	107.8016	107.8224	3	298	107.8016	107.8224	82.28	75.44	73.97	84.72	77.95	10.74	20.8	9.6	9.77	-1.61
Ush2a	3	Ush2a Subj 3_normalized	299	107.832	107.8912	10	299	107.832	107.8912	88.13	64.21	64.94	90.58	75.05	25.63	59.2	76.8	14.45	2.72
Ush2a	3	Ush2a Subj 3_normalized	300	107.968	107.9872	3	300	107.968	107.9872	69.82	66.41	66.89	79.59	73.25	12.7	19.2	244.8	0.39	-10.05
Ush2a	3	Ush2a Subj 3_normalized	301	108.232	108.2752	26	301	108.232	108.2752	88.87	74.46	74.95	92.29	81.97	17.33	43.2	89.6	10.98	0.33
Ush2a	3	Ush2a Subj 3_normalized	302	108.3648	108.3856	3	302	108.3648	108.3856	89.6	76.66	76.66	92.77	80.41	16.11	20.8	76.8	7.63	-2.37
Ush2a	3	Ush2a Subj 3_normalized	303	108.4624	108.5088	24	303	108.4624	108.5088	69.58	69.34	69.58	95.21	79.13	25.63	46.4	86.4	11.34	2
Ush2a	3	Ush2a Subj 3_normalized	304	108.5952	108.6064	5	304	108.5952	108.6064	74.95	77.39	74.71	78.37	76.13	3.66	11.2	92.8	-5.09	-15.37
Ush2a	3	Ush2a Subj 3_normalized	305	108.6992	108.7216	1	305	108.6992	108.7216	83.25	74.22	74.46	85.94	78.02	11.47	22.4	105.6	7.23	-5.94
Ush2a	3	Ush2a Subj 3_normalized	306	108.8272	108.8528	4	306	108.8272	108.8528	81.3	69.82	70.31	85.45	75.81	15.14	25.6	96	11.3	3.29
Ush2a	3	Ush2a Subj 3_normalized	307	108.9488	108.9696	7	307	108.9488	108.9696	88.87	74.46	74.95	90.09	74.29	15.14	20.8	72	5.16	-6.54
Ush2a	3	Ush2a Subj 3_normalized	308	109.0416	109.08	17	308	109.0416	109.08	67.87	81.54	67.38	95.21	78.1	27.83	38.4	104	9.06	0.33
Ush2a	3	Ush2a Subj 3_normalized	309	109.184	109.2064	3	309	109.184	109.2064	94.48	75.44	75.93	104.49	82.21	28.56	22.4	289.6	7.84	-4.8
Ush2a	3	Ush2a Subj 3_normalized	310	109.496	109.5232	8	310	109.496	109.5232	73.24	79.59	73.24	90.09	80.59	16.85	27.2	1171.2	4.77	-8.25
Ush2a	3	Ush2a Subj 3_normalized	311	110.6944	110.7232	16	311	110.6944	110.7232	69.58	75.93	69.58	79.1	73.82	9.52	28.8	104	1.01	-9.02
Ush2a	3	Ush2a Subj 3_normalized	312	110.8272	110.8416	3	312	110.8272	110.8416	93.51	79.35	79.35	93.75	81.39	14.4	14.4	91.2	2.97	-9.19
Ush2a	3	Ush2a Subj 3_normalized	313	110.9328	110.9728	17	313	110.9328	110.9728	67.38	90.58	67.38	94.24	79.06	26.86	40	606.4	7.44	-3.44
Ush2a	3	Ush2a Subj 3_normalized	314	111.5792	111.6208	26	314	111.5792	111.6208	84.72	73.97	72.27	87.4	78.49	15.14	41.6	286.4	4.22	-8.89
Ush2a	3	Ush2a Subj 3_normalized	315	111.9072	111.9312	1	315	111.9072	111.9312	86.91	67.38	68.12	88.38	69.96	20.26	24	84.8	3.68	-5.83
Ush2a	3	Ush2a Subj 3_normalized	316	112.016	112.0416	12	316	112.016	112.0416	71.29	64.45	65.43	74.71	45.32	9.28	25.6	6.4	-7.95	-17.51
Ush2a	3	Ush2a Subj 3_normalized	317	112.048	112.064	1	317	112.048	112.064	78.86	70.31	70.31	80.81	76.56	10.5	16	214.4	0.22	-7.92
Ush2a	3	Ush2a Subj 3_normalized	318	112.2784	112.3504	19	318	112.2784	112.3504	78.86	65.92	66.16	86.43	78	20.26	72	388.8	11.4	-3.59
Ush2a	3	Ush2a Subj 3_normalized	319	112.7392	112.7792	11	319	112.7392	112.7792	73.97	79.83	72.75	82.03	76.44	9.28	40	148.8	5.13	-8.39
Ush2a	3	Ush2a Subj 3_normalized	320	112.928	112.9648	1	320	112.928	112.9648	89.84	68.85	68.85	90.09	76.78	21.24	36.8	230.4	9.22	-3.6
Ush2a	3	Ush2a Subj 3_normalized	321	113.1952	113.2368	26	321	113.1952	113.2368	87.16	70.56	70.56	85.21	74.69	14.65	41.6	81.6	6.46	-7.52
Ush2a	3	Ush2a Subj 3_normalized	322	113.3184	113.336	6	322	113.3184	113.336	67.87	85.94	67.87	85.94	59.5	18.07	17.6	120	-1.47	-11.99
Ush2a	3	Ush2a Subj 3_normalized	323	113.456	113.5024	11	323	113.456	113.5024	95.46	59.33	63.48	98.63	66.69	35.16	46.4	81.6	15.93	4.1
Ush2a	3	Ush2a Subj 3_normalized	324	113.584	113.6	3	324	113.584	113.6	73.24	69.34	68.85	82.52	74.87	13.67	16	6.4	4.94	-5.44
Ush2a	3	Ush2a Subj 3_normalized	325	113.6064	113.6256	3	325	113.6064	113.6256	92.04	67.87	67.87	95.46	76.03	27.59	19.2	67.2	5.57	-9.82
Ush2a	3	Ush2a Subj 3_normalized	326	113.6928	113.7504	17	326	113.6928	113.7504	67.38	62.99	63.48	96.19	65.39	32.71	57.6	83.2	-3.05	-14.87
Ush2a	3	Ush2a Subj 3_normalized	327	113.8336	113.8608	8	327	113.8336	113.8608	71.78	93.99	71.78	98.14	73.8	26.37	27.2	544	2.16	-9.27
Ush2a	3	Ush2a Subj 3_normalized	328	114.4048	114.4528	35	328	114.4048	114.4528	70.07	83.74	70.07	87.65	79.24	17.58	48	73.6	3.78	-6.21
Ush2a	3	Ush2a Subj 3_normalized	329	114.5264	114.576	35	329	114.5264	114.576	73	79.35	53.96	98.39	77.14	44.43	49.6	180.8	6.43	-7.41
Ush2a	3	Ush2a Subj 3_normalized	330	114.7568	114.7728	8	330	114.7568	114.7728	69.09	82.03	69.09	82.03	51.88	12.94	16	6.4	-3.49	-14.13
Ush2a	3	Ush2a Subj 3_normalized	331	114.7792	114.8064	16	331	114.7792	114.8064	93.75	59.08	57.62	98.39	73.27	40.77	27.2	318.4	3.32	-6.81
Ush2a	3	Ush2a Subj 3_normalized	332	115.1248	115.16	2	332	115.1248	115.16	71.53	83.5	71.53	85.45	79.45	13.92	35.2	184	8.14	-2.98
Ush2a	3	Ush2a Subj 3_normalized	333	115.344	115.4336	35	333	115.344	115.4336	79.83	52	52.49	95.21	80.07	42.72	89.6	72	16.99	2.71
Ush2a	3	Ush2a Subj 3_normalized	334	115.5056	115.56	32	334	115.5056	115.56	75.2	60.3	36.87	92.04	71.4	55.18	54.4	86.4	16.56	7.36
Ush2a	3	Ush2a Subj 3_normalized	335	115.6464	115.6864	29	335	115.6464	115.6864	70.31	60.06	59.57	85.94	72.34	26.37	40	81.6	9.22	0.41
Ush2a	3	Ush2a Subj 3_normalized	336	115.768	115.8192	15	336	115.768	115.8192	71.53	92.77	66.65	95.7	73.71	29.05	51.2	99.2	6.54	-8.72
Ush2a	3	Ush2a Subj 3_normalized	337	115.9184	115.96	28	337	115.9184	115.96	67.14	83.5	67.14	108.15	81.2	41.02	41.6	76.8	6.27	-6.84
Ush2a	3	Ush2a Subj 3_normalized	338	116.0368	116.0672	17	338	116.0368	116.0672	75.93	82.28	75.93	95.46	76.04	19.53	30.4	419.2	2.5	-9.16
Ush2a	3	Ush2a Subj 3_normalized	339	116.4864	116.512	7	339	116.4864	116.512	79.35	70.07	68.6	81.05	64.66	12.45	25.6	14.4	-0.33	-11.71
Ush2a	3	Ush2a Subj 3_normalized	340	116.5264	116.5712	23	340	116.5264	116.5712	66.65	73.24	65.43	91.31	75.8	25.88	44.8	70.4	17.64	5.09
Ush2a	3	Ush2a Subj 3_normalized	341	116.6416	116.7024	24	341	116.6416	116.7024	72.27	67.63	38.09	91.31	74.72	53.22	60.8	96	14.8	3.15
Ush2a	3	Ush2a Subj 3_normalized	342	116.7984	116.8224	7	342	116.7984	116.8224	89.84	75.93	76.66	91.55	80.67	14.89	24	107.2	10.94	0.6
Ush2a	3	Ush2a Subj 3_normalized	343	116.9296	116.9504	3	343	116.9296	116.9504	88.87	74.95	75.2	92.04	80.22	16.85	20.8	96	7.09	-3.39
Ush2a	3	Ush2a Subj 3_normalized	344	117.0464	117.0672	3	344	117.0464	117.0672	88.13	77.15	77.64	104.98	82.64	27.34	20.8	70.4	7.16	-3.64
Ush2a	3	Ush2a Subj 3_normalized	345	117.1376	117.1536	6	345	117.1376	117.1536	67.63	79.1	67.63	80.08	67.23	12.45	16	12.8	1.98	-8.32
Ush2a	3	Ush2a Subj 3_normalized	346	117.1664	117.1824	3	346	117.1664	117.1824	89.84	75.44	75.44	92.77	78.4	17.33	16	70.4	8.78	-1.75
Ush2a	3	Ush2a Subj 3_normalized	347	117.2528	117.28	18	347	117.2528	117.28	75.2	78.13	75.2	92.29	80.9	17.09	27.2	2596.8	14.38	2.75
Ush2a	3	Ush2a Subj 3_normalized	348	119.8768	119.9088	22	348	119.8768	119.9088	73.49	79.83	73.49	89.6	80.34	16.11	32	507.2	-1.52	-12.67
Ush2a	3	Ush2a Subj 3_normalized	349	120.416	120.4368	8	349	120.416	120.4368	71.04	88.87	71.04	92.04	77.42	21	20.8	1808	-0.35	-13.3
Ush2a	3	Ush2a Subj 3_normalized	350	122.2448	122.256	2	350	122.2448	122.256	84.47	86.91	83.74	88.38	85.25	4.64	11.2	22.4	-8.21	-18.28
Ush2a	3	Ush2a Subj 3_normalized	351	122.2784	122.3072	7	351	122.2784	122.3072	91.55	69.34	69.34	92.29	81.59	22.95	28.8	70.4	8.94	-2.02
Ush2a	3	Ush2a Subj 3_normalized	352	122.3776	122.424	24	352	122.3776	122.424	82.52	79.35	79.35	106.69	86.06	27.34	46.4	88	4.92	-6.87
Ush2a	3	Ush2a Subj 3_normalized	353	122.512	122.544	17	353	122.512	122.544	70.56	80.32	70.56	93.51	82.22	22.95	32	120	4	-8.68
Ush2a	3	Ush2a Subj 3_normalized	354	122.664	122.6832	5	354	122.664	122.6832	70.8	78.13	70.8	81.05	75.82	10.25	19.2	97.6	3.69	-4.77
Ush2a	3	Ush2a Subj 3_normalized	355	122.7808	122.808	7	355	122.7808	122.808	87.16	52.98	52.98	89.6	79.08	36.62	27.2	105.6	13.21	4.74
Ush2a	3	Ush2a Subj 3_normalized	356	122.9136	122.952	24	356	122.9136	122.952	68.12	50.78	52	93.75	78.07	41.75	38.4	76.8	7.27	-2.65
Ush2a	3	Ush2a Subj 3_normalized	357	123.0288	123.0768	29	357	123.0288	123.0768	67.87	52.25	52.25	90.09	73.83	37.84	48	65.6	9.62	-5.58
Ush2a	3	Ush2a Subj 3_normalized	358	123.1424	123.192	3	358	123.1424	123.192	69.82	59.08	59.33	91.31	73.55	31.98	49.6	107.2	8.21	-4.35
Ush2a	3	Ush2a Subj 3_normalized	359	123.2992	123.3184	3	359	123.2992	123.3184	89.11	75.93	75.93	92.53	82.39	16.6	19.2	68.8	5.4	-5.55
Ush2a	3	Ush2a Subj 3_normalized	360	123.3872	123.4352	29	360	123.3872	123.4352	73	76.42	65.92	104.49	78.11	38.57	48	94.4	9.11	-2.45
Ush2a	3	Ush2a Subj 3_normalized	361	123.5296	123.5472	3	361	123.5296	123.5472	66.89	54.2	54.44	94.24	78.1	39.79	17.6	100.8	5.35	-9.02
Ush2a	3	Ush2a Subj 3_normalized	362	123.648	123.664	3	362	123.648	123.664	92.04	78.86	78.86	94.97	83.37	16.11	16	81.6	4.7	-5.86
Ush2a	3	Ush2a Subj 3_normalized	363	123.7456	123.7632	6	363	123.7456	123.7632	67.38	79.59	67.38	83.01	67.76	15.63	17.6	131.2	-0.87	-13.04
Ush2a	3	Ush2a Subj 3_normalized	364	123.8944	123.9328	7	364	123.8944	123.9328	93.99	69.34	69.34	93.51	75.23	24.17	38.4	78.4	5.5	-8.23
Ush2a	3	Ush2a Subj 3_normalized	365	124.0112	124.0304	6	365	124.0112	124.0304	63.72	76.42	63.72	78.37	63.63	14.65	19.2	537.6	-4.88	-15.6
Ush2a	3	Ush2a Subj 3_normalized	366	124.568	124.6048	28	366	124.568	124.6048	67.14	76.42	67.14	91.06	79.43	23.93	36.8	78.4	5.33	-5.47
Ush2a	3	Ush2a Subj 3_normalized	367	124.6832	124.712	22	367	124.6832	124.712	67.38	52.25	52.49	91.31	76.64	38.82	28.8	67.2	6.45	-4.83
Ush2a	3	Ush2a Subj 3_normalized	368	124.7792	124.816	17	368	124.7792	124.816	58.84	60.06	58.84	88.38	73.25	29.54	36.8	73.6	8.8	-2.98
Ush2a	3	Ush2a Subj 3_normalized	369	124.8896	124.9152	17	369	124.8896	124.9152	72.75	67.14	67.14	79.59	68.76	12.45	25.6	6.4	-2.04	-14.46
Ush2a	3	Ush2a Subj 3_normalized	370	124.9216	124.9392	6	370	124.9216	124.9392	74.71	59.57	74.71	88.87	75.65	14.16	17.6	75.2	3.58	-7.71
Ush2a	3	Ush2a Subj 3_normalized	371	125.0144	125.0528	17	371	125.0144	125.0528	65.67	86.18	65.67	92.29	79.09	26.61	38.4	88	3.02	-8.38
Ush2a	3	Ush2a Subj 3_normalized	372	125.1408	125.1584	5	372	125.1408	125.1584	69.34	77.88	68.12	79.35	63.26	11.23	17.6	195.2	-5.59	-14.54
Ush2a	3	Ush2a Subj 3_normalized	373	125.3536	125.3648	6	373	125.3536	125.3648	67.14	81.79	67.14	83.01	72.95	15.87	11.2	113.6	-2.69	-10.34
Ush2a	3	Ush2a Subj 3_normalized	374	125.4784	125.4976	6	374	125.4784	125.4976	65.67	83.5	65.67	85.21	68.48	19.53	19.2	30.4	-2.62	-14.95
Ush2a	3	Ush2a Subj 3_normalized	375	125.528	125.5424	1	375	125.528	125.5424	84.23	82.28	82.28	87.4	83.79	5.13	14.4	1000	5.37	-2.98
Ush2a	3	Ush2a Subj 3_normalized	376	126.5424	126.6112	30	376	126.5424	126.6112	81.3	68.12	68.85	91.06	79.42	22.22	68.8	81.6	12.71	-0.44
Ush2a	3	Ush2a Subj 3_normalized	377	126.6928	126.7104	6	377	126.6928	126.7104	69.82	82.03	69.82	83.25	68.04	13.43	17.6	180.8	-0.36	-9.93
Ush2a	3	Ush2a Subj 3_normalized	378	126.8912	126.936	28	378	126.8912	126.936	69.34	78.86	69.34	90.09	78.39	20.75	44.8	64	7.7	-3.82
Ush2a	3	Ush2a Subj 3_normalized	379	127	127.0192	6	379	127	127.0192	68.12	81.54	68.12	84.96	76.06	16.85	19.2	9.6	1.19	-8.31
Ush2a	3	Ush2a Subj 3_normalized	380	127.0288	127.0576	1	380	127.0288	127.0576	93.26	72.75	73.24	96.19	79.94	22.95	28.8	200	9.99	-1.06
Ush2a	3	Ush2a Subj 3_normalized	381	127.2576	127.304	7	381	127.2576	127.304	62.26	66.89	62.01	93.75	78.28	31.74	46.4	49.6	9.43	-2.39
Ush2a	3	Ush2a Subj 3_normalized	382	127.3536	127.4176	19	382	127.3536	127.4176	78.86	52.73	36.13	89.11	75.92	52.98	64	73.6	14.33	3.52
Ush2a	3	Ush2a Subj 3_normalized	383	127.4912	127.552	20	383	127.4912	127.552	70.56	74.95	38.57	90.58	75.87	52	60.8	73.6	9	-7.07
Ush2a	3	Ush2a Subj 3_normalized	384	127.6256	127.6816	29	384	127.6256	127.6816	73.73	68.85	41.02	91.55	77.39	50.54	56	67.2	13.25	2.38
Ush2a	3	Ush2a Subj 3_normalized	385	127.7488	127.7664	6	385	127.7488	127.7664	65.92	82.28	65.92	84.47	73.98	18.55	17.6	104	1.74	-8.65
Ush2a	3	Ush2a Subj 3_normalized	386	127.8704	127.9344	34	386	127.8704	127.9344	72.75	66.65	66.89	88.38	77.23	21.48	64	105.6	10.81	-1.31
Ush2a	3	Ush2a Subj 3_normalized	387	128.04	128.0592	3	387	128.04	128.0592	93.75	56.4	57.62	99.85	75.23	42.24	19.2	78.4	3.75	-4.97
Ush2a	3	Ush2a Subj 3_normalized	388	128.1376	128.1776	28	388	128.1376	128.1776	70.07	77.88	70.07	91.8	80.54	21.73	40	1136	4.91	-10.35
Ush2a	3	Ush2a Subj 3_normalized	389	129.3136	129.344	17	389	129.3136	129.344	76.9	92.04	76.9	94.24	81.64	17.33	30.4	19.2	-2.74	-11.42
Ush2a	3	Ush2a Subj 3_normalized	390	129.3632	129.3792	3	390	129.3632	129.3792	90.82	76.66	76.9	93.02	80.47	16.11	16	196.8	-1.07	-12.68
Ush2a	3	Ush2a Subj 3_normalized	391	129.576	129.5936	6	391	129.576	129.5936	67.14	90.33	67.14	92.29	66.84	25.15	17.6	19.2	2.02	-6.98
Ush2a	3	Ush2a Subj 3_normalized	392	129.6128	129.6384	7	392	129.6128	129.6384	94.97	64.7	64.7	104.98	85.9	40.28	25.6	96	-0.37	-13.09
Ush2a	3	Ush2a Subj 3_normalized	393	129.7344	129.7536	3	393	129.7344	129.7536	78.86	77.15	76.66	88.38	80.83	11.72	19.2	193.6	9.37	-2.25
Ush2a	3	Ush2a Subj 3_normalized	394	129.9472	129.992	23	394	129.9472	129.992	76.66	75.68	76.66	94.24	81.58	17.58	44.8	212.8	12.61	1.08
Ush2a	3	Ush2a Subj 3_normalized	395	130.2048	130.232	17	395	130.2048	130.232	77.88	80.57	77.88	84.96	78.28	7.08	27.2	129.6	1.64	-9.26
Ush2a	3	Ush2a Subj 3_normalized	396	130.3616	130.4064	25	396	130.3616	130.4064	73	71.04	71.04	83.98	78.76	12.94	44.8	2323.2	5.98	-8.6
Ush2a	3	Ush2a Subj 3_normalized	397	132.7296	132.744	5	397	132.7296	132.744	82.76	91.06	82.28	92.29	77.22	10.01	14.4	19.2	-0.35	-7.33
Ush2a	3	Ush2a Subj 3_normalized	398	132.7632	132.7968	4	398	132.7632	132.7968	91.8	65.43	65.92	94.73	71.75	28.81	33.6	76.8	5.68	-6.18
Ush2a	3	Ush2a Subj 3_normalized	399	132.8736	132.9264	35	399	132.8736	132.9264	77.88	77.64	63.72	84.47	74.66	20.75	52.8	73.6	12.41	2.48
Ush2a	3	Ush2a Subj 3_normalized	400	133	133.0144	6	400	133	133.0144	71.53	80.81	71.29	82.28	70.49	10.99	14.4	14.4	1.67	-7.31
Ush2a	3	Ush2a Subj 3_normalized	401	133.0288	133.0496	1	401	133.0288	133.0496	92.04	76.66	77.15	93.75	81.6	16.6	20.8	76.8	11.8	3.12
Ush2a	3	Ush2a Subj 3_normalized	402	133.1264	133.1552	17	402	133.1264	133.1552	78.13	92.53	78.13	98.39	78.54	20.26	28.8	323.2	-2.97	-14.1
Ush2a	3	Ush2a Subj 3_normalized	403	133.4784	133.5264	21	403	133.4784	133.5264	89.84	68.12	67.38	92.04	73.3	24.66	48	59.2	8.46	-3.31
Ush2a	3	Ush2a Subj 3_normalized	404	133.5856	133.6272	9	404	133.5856	133.6272	78.37	66.89	66.16	84.72	76.2	18.55	41.6	9.6	8.54	-5.7
Ush2a	3	Ush2a Subj 3_normalized	405	133.6368	133.6592	4	405	133.6368	133.6592	75.93	64.45	64.94	78.37	72.22	13.43	22.4	73.6	2.44	-7.24
Ush2a	3	Ush2a Subj 3_normalized	406	133.7328	133.7584	3	406	133.7328	133.7584	70.56	69.09	68.85	80.08	74.01	11.23	25.6	8	2.14	-11.09
Ush2a	3	Ush2a Subj 3_normalized	407	133.7664	133.7872	3	407	133.7664	133.7872	67.63	64.7	65.43	76.9	67.06	11.47	20.8	14.4	0.96	-10.29
Ush2a	3	Ush2a Subj 3_normalized	408	133.8016	133.816	1	408	133.8016	133.816	78.13	75.68	75.93	80.08	77.59	4.15	14.4	70.4	-0.87	-9.36
Ush2a	3	Ush2a Subj 3_normalized	409	133.8864	133.904	2	409	133.8864	133.904	78.61	78.86	78.61	82.28	76.48	3.66	17.6	11.2	1.25	-8.95
Ush2a	3	Ush2a Subj 3_normalized	410	133.9152	133.9408	1	410	133.9152	133.9408	80.81	67.63	68.12	83.74	75.35	15.63	25.6	100.8	8.45	-1.04
Ush2a	3	Ush2a Subj 3_normalized	411	134.0416	134.0624	4	411	134.0416	134.0624	80.32	68.85	69.34	83.25	71.89	13.92	20.8	113.6	0.09	-11.05
Ush2a	3	Ush2a Subj 3_normalized	412	134.176	134.2048	4	412	134.176	134.2048	80.08	65.43	65.43	82.52	74.21	17.09	28.8	96	4.67	-7.37
Ush2a	3	Ush2a Subj 3_normalized	413	134.3008	134.3312	4	413	134.3008	134.3312	90.58	66.41	66.89	92.29	70.73	25.39	30.4	110.4	7.35	-2.16
Ush2a	3	Ush2a Subj 3_normalized	414	134.4416	134.4768	1	414	134.4416	134.4768	90.82	65.43	65.43	93.26	79.07	27.83	35.2	75.2	13.72	4.62
Ush2a	3	Ush2a Subj 3_normalized	415	134.552	134.5824	12	415	134.552	134.5824	75.68	65.67	65.43	80.08	72.73	14.65	30.4	8	5.39	-7.44
Ush2a	3	Ush2a Subj 3_normalized	416	134.5904	134.6496	32	416	134.5904	134.6496	81.05	69.09	64.45	85.94	75.26	21.48	59.2	73.6	15.81	2.74
Ush2a	3	Ush2a Subj 3_normalized	417	134.7232	134.7552	4	417	134.7232	134.7552	93.26	63.96	64.21	93.75	74.37	29.54	32	60.8	6.12	-2.98
Ush2a	3	Ush2a Subj 3_normalized	418	134.816	134.8656	25	418	134.816	134.8656	81.79	68.12	68.85	93.99	75.15	25.15	49.6	115.2	4.24	-7.61
Ush2a	3	Ush2a Subj 3_normalized	419	134.9808	134.9984	1	419	134.9808	134.9984	89.84	77.39	78.13	91.55	77.09	13.43	17.6	73.6	-2.25	-14.03
Ush2a	3	Ush2a Subj 3_normalized	420	135.072	135.0848	5	420	135.072	135.0848	67.14	72.27	67.14	73.49	59.31	6.35	12.8	809.6	-7.83	-16.48
Ush2a	3	Ush2a Subj 3_normalized	421	135.8944	135.9424	19	421	135.8944	135.9424	84.96	69.82	69.82	86.43	77.02	16.6	48	89.6	0.5	-11.76
Ush2a	3	Ush2a Subj 3_normalized	422	136.032	136.048	2	422	136.032	136.048	83.25	83.5	83.25	86.67	84.34	3.42	16	137.6	-2.62	-13.32
Ush2a	3	Ush2a Subj 3_normalized	423	136.1856	136.216	1	423	136.1856	136.216	89.6	70.56	70.56	83.74	75.59	13.18	30.4	118.4	2.37	-11.14
Ush2a	3	Ush2a Subj 3_normalized	424	136.3344	136.3504	1	424	136.3344	136.3504	84.72	79.35	79.83	84.72	76.45	4.88	16	84.8	0.39	-7.87
Ush2a	3	Ush2a Subj 3_normalized	425	136.4352	136.4544	18	425	136.4352	136.4544	71.53	84.47	71.53	85.94	73.13	14.4	19.2	512	-3.08	-15.41
Ush2a	3	Ush2a Subj 3_normalized	426	136.9664	137.0496	13	426	136.9664	137.0496	92.77	78.13	78.13	95.7	82.99	17.58	83.2	115.2	8.65	-4.5
Ush2a	3	Ush2a Subj 3_normalized	427	137.1648	137.2096	12	427	137.1648	137.2096	89.6	67.87	68.6	92.77	76.66	24.17	44.8	131.2	6.4	-4.95
Ush2a	3	Ush2a Subj 3_normalized	428	137.3408	137.3776	14	428	137.3408	137.3776	88.87	73.24	72.75	88.38	75.98	15.63	36.8	72	11.72	0.88
Ush2a	3	Ush2a Subj 3_normalized	429	137.4496	137.472	7	429	137.4496	137.472	77.64	73.49	73	89.6	77.02	16.6	22.4	17.6	1.77	-12.41
Ush2a	3	Ush2a Subj 3_normalized	430	137.4896	137.5168	7	430	137.4896	137.5168	89.6	70.07	70.56	90.09	79.38	19.53	27.2	1004.8	3.92	-8.24
Ush2a	3	Ush2a Subj 3_normalized	431	138.5216	138.544	22	431	138.5216	138.544	76.66	77.15	75.68	92.04	76.33	16.36	22.4	91.2	2.59	-7.78
Ush2a	3	Ush2a Subj 3_normalized	432	138.6352	138.7344	39	432	138.6352	138.7344	78.37	74.95	72.27	88.13	76.73	15.87	99.2	78.4	17.34	6.39
Ush2a	3	Ush2a Subj 3_normalized	433	138.8128	138.8256	8	433	138.8128	138.8256	71.53	75.44	71.53	77.15	73.68	5.62	12.8	126.4	-5.9	-17.23
Ush2a	3	Ush2a Subj 3_normalized	434	138.952	138.9952	35	434	138.952	138.9952	37.6	53.22	37.6	92.29	67.34	54.69	43.2	76.8	3.88	-8.59
Ush2a	3	Ush2a Subj 3_normalized	435	139.072	139.104	29	435	139.072	139.104	69.58	86.18	40.04	88.38	62.37	48.34	32	100.8	-1.1	-9.11
Ush2a	3	Ush2a Subj 3_normalized	436	139.2048	139.224	1	436	139.2048	139.224	75.2	64.21	64.21	91.55	59.14	27.34	19.2	329.6	-7.54	-17.76
Ush2a	3	Ush2a Subj 3_normalized	437	139.5536	139.5856	18	437	139.5536	139.5856	71.53	78.37	71.53	85.94	79.24	14.4	32	68.8	5.54	-5.14
Ush2a	3	Ush2a Subj 3_normalized	438	139.6544	139.736	24	438	139.6544	139.736	69.82	67.87	58.11	91.31	73.72	33.2	81.6	73.6	8.89	-2.33
Ush2a	3	Ush2a Subj 3_normalized	439	139.8096	139.864	35	439	139.8096	139.864	76.66	73.24	39.06	90.82	75.2	51.76	54.4	62.4	6.95	-8.29
Ush2a	3	Ush2a Subj 3_normalized	440	139.9264	139.984	24	440	139.9264	139.984	78.37	68.85	41.99	91.06	74.66	49.07	57.6	73.6	7.1	-5.39
Ush2a	3	Ush2a Subj 3_normalized	441	140.0576	140.0704	8	441	140.0576	140.0704	67.38	78.61	67.38	80.08	66.07	12.7	12.8	105.6	-9.07	-17.53
Ush2a	3	Ush2a Subj 3_normalized	442	140.176	140.2096	23	442	140.176	140.2096	75.93	78.86	75.93	87.16	78.87	11.23	33.6	89.6	4.76	-3.28
Ush2a	3	Ush2a Subj 3_normalized	443	140.2992	140.3424	23	443	140.2992	140.3424	69.82	75.44	69.82	87.4	77.84	17.58	43.2	222.4	8.5	-2.04
Ush2a	3	Ush2a Subj 3_normalized	444	140.5648	140.6112	28	444	140.5648	140.6112	66.89	89.11	66.89	90.82	78.13	23.93	46.4	9.6	7.06	-4.29
Ush2a	3	Ush2a Subj 3_normalized	445	140.6208	140.6448	3	445	140.6208	140.6448	90.33	75.93	75.93	92.53	82.92	16.6	24	100.8	5.63	-6.92
Ush2a	3	Ush2a Subj 3_normalized	446	140.7456	140.7616	1	446	140.7456	140.7616	84.96	80.08	80.08	86.67	79.88	6.59	16	635.2	0.83	-10
Ush2a	3	Ush2a Subj 3_normalized	447	141.3968	141.4256	7	447	141.3968	141.4256	89.36	75.44	75.44	92.04	82.92	16.6	28.8	76.8	5.84	-6.84
Ush2a	3	Ush2a Subj 3_normalized	448	141.5024	141.5408	29	448	141.5024	141.5408	67.87	53.22	67.87	92.04	76.85	24.17	38.4	1360	4.39	-9.04
Ush2a	3	Ush2a Subj 3_normalized	449	142.9008	142.9584	23	449	142.9008	142.9584	74.46	67.63	67.63	80.57	74.47	12.94	57.6	105.6	9.02	-5.37
Ush2a	3	Ush2a Subj 3_normalized	450	143.064	143.096	26	450	143.064	143.096	91.55	74.95	74.95	94.24	79.39	19.29	32	86.4	7.64	-3.39
Ush2a	3	Ush2a Subj 3_normalized	451	143.1824	143.2096	3	451	143.1824	143.2096	90.58	67.63	67.63	92.53	78.59	24.9	27.2	62.4	7.42	-2.47
Ush2a	3	Ush2a Subj 3_normalized	452	143.272	143.2912	8	452	143.272	143.2912	66.41	91.31	66.41	91.31	65.72	24.9	19.2	14.4	0.52	-8.92
Ush2a	3	Ush2a Subj 3_normalized	453	143.3056	143.3536	21	453	143.3056	143.3536	90.09	63.23	63.23	94.73	72.64	31.49	48	102.4	9.97	-1.14
Ush2a	3	Ush2a Subj 3_normalized	454	143.456	143.4768	7	454	143.456	143.4768	89.84	75.44	75.93	93.26	80.33	17.33	20.8	73.6	-0.4	-9.66
Ush2a	3	Ush2a Subj 3_normalized	455	143.5504	143.5824	12	455	143.5504	143.5824	78.13	66.16	66.16	85.69	75.12	19.53	32	12.8	11	-3.03
Ush2a	3	Ush2a Subj 3_normalized	456	143.5952	143.6128	13	456	143.5952	143.6128	63.48	90.33	62.5	94.97	75.18	32.47	17.6	8	-2.75	-13.06
Ush2a	3	Ush2a Subj 3_normalized	457	143.6208	143.6464	1	457	143.6208	143.6464	87.16	66.89	67.63	88.38	74.67	20.75	25.6	59.2	5.6	-4.34
Ush2a	3	Ush2a Subj 3_normalized	458	143.7056	143.7488	28	458	143.7056	143.7488	71.04	65.43	37.6	82.52	73.3	44.92	43.2	17.6	12.31	0.07
Ush2a	3	Ush2a Subj 3_normalized	459	143.7664	143.8368	27	459	143.7664	143.8368	80.57	59.81	59.57	86.43	68.98	26.86	70.4	68.8	8.88	-2.95
Ush2a	3	Ush2a Subj 3_normalized	460	143.9056	143.9536	25	460	143.9056	143.9536	76.17	62.26	62.26	83.74	72.88	21.48	48	108.8	9.77	0.06
Ush2a	3	Ush2a Subj 3_normalized	461	144.0624	144.0912	17	461	144.0624	144.0912	74.71	38.82	74.71	85.69	71.83	10.99	28.8	6.4	-3.34	-15.22
Ush2a	3	Ush2a Subj 3_normalized	462	144.0976	144.112	3	462	144.0976	144.112	75.2	51.27	52.25	88.87	73.92	36.62	14.4	99.2	3.7	-8.53
Ush2a	3	Ush2a Subj 3_normalized	463	144.2112	144.2432	12	463	144.2112	144.2432	93.02	67.63	67.63	93.99	78.56	26.37	32	238.4	7.88	-4.12
Ush2a	3	Ush2a Subj 3_normalized	464	144.4816	144.496	3	464	144.4816	144.496	91.55	77.15	76.66	93.75	73.67	17.09	14.4	115.2	-1.19	-14.83
Ush2a	3	Ush2a Subj 3_normalized	465	144.6112	144.6384	7	465	144.6112	144.6384	92.04	74.95	74.95	95.46	82.59	20.51	27.2	107.2	3.57	-6.75
Ush2a	3	Ush2a Subj 3_normalized	466	144.7456	144.7776	4	466	144.7456	144.7776	92.53	65.19	66.16	90.58	72.15	24.41	32	329.6	5.51	-7.62
Ush2a	3	Ush2a Subj 3_normalized	467	145.1072	145.1232	8	467	145.1072	145.1232	69.82	80.57	69.82	83.01	76.1	13.18	16	19.2	-0.7	-9.59
Ush2a	3	Ush2a Subj 3_normalized	468	145.1424	145.1712	7	468	145.1424	145.1712	92.04	74.95	77.15	94.24	77.68	17.09	28.8	112	6.79	-1.81
Ush2a	3	Ush2a Subj 3_normalized	469	145.2832	145.3168	26	469	145.2832	145.3168	92.04	73.97	74.22	93.99	77.18	19.78	33.6	136	8.92	-1.5
Ush2a	3	Ush2a Subj 3_normalized	470	145.4528	145.4784	1	470	145.4528	145.4784	82.52	75.44	75.44	84.47	79.62	9.03	25.6	240	3.69	-6.33
Ush2a	3	Ush2a Subj 3_normalized	471	145.7184	145.7344	6	471	145.7184	145.7344	70.31	81.54	70.31	83.01	72.39	12.7	16	329.6	-5.31	-17.14
Ush2a	3	Ush2a Subj 3_normalized	472	146.064	146.12	23	472	146.064	146.12	70.56	76.66	70.56	91.8	82.95	21.24	56	72	7.98	-5.23
Ush2a	3	Ush2a Subj 3_normalized	473	146.192	146.2192	7	473	146.192	146.2192	38.82	34.91	35.4	52	37.63	16.6	27.2	283.2	0.29	-15.41
Ush2a	3	Ush2a Subj 3_normalized	474	146.5024	146.5696	35	474	146.5024	146.5696	74.22	70.07	70.31	105.71	82.27	35.4	67.2	235.2	11.3	-1.02
Ush2a	3	Ush2a Subj 3_normalized	475	146.8048	146.8256	6	475	146.8048	146.8256	66.89	79.83	66.89	82.28	73.63	15.38	20.8	6.4	2.02	-9.47
Ush2a	3	Ush2a Subj 3_normalized	476	146.832	146.8576	23	476	146.832	146.8576	89.36	81.05	81.05	92.29	80.74	11.23	25.6	305.6	-3.5	-13.88
Ush2a	3	Ush2a Subj 3_normalized	477	147.1632	147.1776	6	477	147.1632	147.1776	71.04	82.03	71.04	83.5	73.05	12.45	14.4	11.2	-0.68	-10.94
Ush2a	3	Ush2a Subj 3_normalized	478	147.1888	147.2112	1	478	147.1888	147.2112	88.87	77.88	77.15	91.55	81.85	14.4	22.4	136	8.88	-3.06
Ush2a	3	Ush2a Subj 3_normalized	479	147.3472	147.4144	15	479	147.3472	147.4144	89.84	55.42	55.42	91.55	76.47	36.13	67.2	73.6	13.86	1.41
Ush2a	3	Ush2a Subj 3_normalized	480	147.488	147.504	6	480	147.488	147.504	68.36	79.35	68.36	80.08	69.66	11.72	16	768	-0.49	-10.5
Ush2a	3	Ush2a Subj 3_normalized	481	148.272	148.296	15	481	148.272	148.296	62.74	53.71	62.74	74.95	67.77	12.21	24	270.4	7.74	-5.79
Ush2a	3	Ush2a Subj 3_normalized	482	148.5664	148.6352	21	482	148.5664	148.6352	73	54.2	54.2	86.91	76.97	32.71	68.8	73.6	10.64	-3.52
Ush2a	3	Ush2a Subj 3_normalized	483	148.7088	148.7424	15	483	148.7088	148.7424	63.72	87.16	63.72	88.38	73.88	24.66	33.6	96	4.88	-9.33
Ush2a	3	Ush2a Subj 3_normalized	484	148.8384	148.8544	6	484	148.8384	148.8544	68.6	87.4	68.6	87.4	69.5	18.8	16	16	-2.28	-13.9
Ush2a	3	Ush2a Subj 3_normalized	485	148.8704	148.8848	8	485	148.8704	148.8848	76.17	61.77	61.77	89.84	77.84	28.08	14.4	76.8	0.68	-6.55
Ush2a	3	Ush2a Subj 3_normalized	486	148.9616	148.992	17	486	148.9616	148.992	71.53	65.92	66.16	85.45	61.34	19.29	30.4	926.4	-3.36	-11.52
Ush2a	3	Ush2a Subj 3_normalized	487	149.9184	149.9328	3	487	149.9184	149.9328	90.82	78.86	78.86	100.1	78.58	21.24	14.4	590.4	-0.46	-9.53
Ush2a	3	Ush2a Subj 3_normalized	488	150.5232	150.5744	29	488	150.5232	150.5744	70.07	92.77	70.07	96.19	77.25	26.12	51.2	104	3.45	-8.84
Ush2a	3	Ush2a Subj 3_normalized	489	150.6784	150.7104	17	489	150.6784	150.7104	65.92	74.71	60.55	92.77	71.59	32.23	32	68.8	10.74	-0.72
Ush2a	3	Ush2a Subj 3_normalized	490	150.7792	150.8144	24	490	150.7792	150.8144	65.92	78.13	65.92	93.99	73.26	28.08	35.2	188.8	1.12	-11.01
Ush2a	3	Ush2a Subj 3_normalized	491	151.0032	151.0288	13	491	151.0032	151.0288	73	77.15	72.75	83.01	73.64	10.25	25.6	1115.2	0.27	-12.85
Ush2a	3	Ush2a Subj 3_normalized	492	152.144	152.1936	14	492	152.144	152.1936	70.31	83.98	70.31	87.89	79.08	17.58	49.6	81.6	12.98	0.85
Ush2a	3	Ush2a Subj 3_normalized	493	152.2752	152.2992	17	493	152.2752	152.2992	70.8	69.82	69.58	79.59	65.27	10.01	24	6.4	-0.55	-6.41
Ush2a	3	Ush2a Subj 3_normalized	494	152.3056	152.352	32	494	152.3056	152.352	61.77	68.6	50.78	78.86	69.96	28.08	46.4	64	14.37	0.4
Ush2a	3	Ush2a Subj 3_normalized	495	152.416	152.4656	29	495	152.416	152.4656	70.8	73	37.35	90.09	75.99	52.73	49.6	102.4	15.73	3.81
Ush2a	3	Ush2a Subj 3_normalized	496	152.568	152.5936	3	496	152.568	152.5936	88.87	69.58	73.49	93.51	80.07	20.02	25.6	73.6	9.46	-1.73
Ush2a	3	Ush2a Subj 3_normalized	497	152.6672	152.7152	29	497	152.6672	152.7152	68.6	73.73	68.6	90.09	77.46	21.48	48	70.4	10.46	-5.28
Ush2a	3	Ush2a Subj 3_normalized	498	152.7856	152.8032	3	498	152.7856	152.8032	69.34	68.36	68.85	80.57	66.08	11.72	17.6	17.6	1.17	-8.75
Ush2a	3	Ush2a Subj 3_normalized	499	152.8208	152.8464	3	499	152.8208	152.8464	89.84	65.67	65.67	91.31	77.07	25.63	25.6	84.8	5.9	-4.5
Ush2a	3	Ush2a Subj 3_normalized	500	152.9312	152.9536	2	500	152.9312	152.9536	71.04	75.68	71.04	82.76	74.71	11.72	22.4	22.4	1.04	-12.09
Ush2a	3	Ush2a Subj 3_normalized	501	152.976	153.0048	7	501	152.976	153.0048	89.84	72.27	72.75	92.29	79.83	19.53	28.8	99.2	6.08	-7.72
Ush2a	3	Ush2a Subj 3_normalized	502	153.104	153.128	7	502	153.104	153.128	91.8	75.44	75.68	91.8	79.9	16.11	24	88	4.5	-5.58
Ush2a	3	Ush2a Subj 3_normalized	503	153.216	153.2336	6	503	153.216	153.2336	66.41	80.81	66.41	81.79	56.69	15.38	17.6	1732.8	-4.32	-14.9
Ush2a	3	Ush2a Subj 3_normalized	504	154.9664	154.992	1	504	154.9664	154.992	70.8	66.89	67.63	74.71	69.24	7.08	25.6	16	1.07	-12.01
Ush2a	3	Ush2a Subj 3_normalized	505	155.008	155.0288	5	505	155.008	155.0288	65.67	72.75	65.67	74.95	69.9	9.28	20.8	88	-1.94	-15.52
Ush2a	3	Ush2a Subj 3_normalized	506	155.1168	155.1296	6	506	155.1168	155.1296	71.53	80.57	71.29	81.54	63.23	10.25	12.8	3204.8	-1.73	-9.93
Ush2a	3	Ush2a Subj 3_normalized	507	158.3344	158.3504	1	507	158.3344	158.3504	78.61	72.27	72.75	79.83	66.32	7.08	16	139.2	-5.03	-14.05
Ush2a	3	Ush2a Subj 3_normalized	508	158.4896	158.5024	3	508	158.4896	158.5024	91.06	75.93	76.17	94.97	77.12	18.8	12.8	94.4	1.53	-10.29
Ush2a	3	Ush2a Subj 3_normalized	509	158.5968	158.696	27	509	158.5968	158.696	88.62	54.69	51.76	90.09	70.05	38.33	99.2	78.4	13.53	0.45
Ush2a	3	Ush2a Subj 3_normalized	510	158.7744	158.7968	6	510	158.7744	158.7968	62.26	91.31	62.26	93.51	68.08	31.25	22.4	6.4	3.19	-7.1
Ush2a	3	Ush2a Subj 3_normalized	511	158.8032	158.824	7	511	158.8032	158.824	90.58	75.68	75.93	93.51	81.16	17.58	20.8	76.8	5.19	-5.82
Ush2a	3	Ush2a Subj 3_normalized	512	158.9008	158.928	38	512	158.9008	158.928	64.21	62.99	62.99	92.53	63.46	29.54	27.2	80	-2.48	-11.65
Ush2a	3	Ush2a Subj 3_normalized	513	159.008	159.0544	29	513	159.008	159.0544	65.19	78.37	65.19	96.19	78.05	31.01	46.4	83.2	2.08	-11.87
Ush2a	3	Ush2a Subj 3_normalized	514	159.1376	159.1648	4	514	159.1376	159.1648	73.49	63.23	63.23	79.83	71.16	16.6	27.2	6.4	1.69	-10.75
Ush2a	3	Ush2a Subj 3_normalized	515	159.1712	159.2464	21	515	159.1712	159.2464	63.72	58.59	52	90.09	71.01	38.09	75.2	62.4	13.19	1.53
Ush2a	3	Ush2a Subj 3_normalized	516	159.3088	159.4032	40	516	159.3088	159.4032	73	60.55	49.56	80.81	67.11	31.25	94.4	56	14.8	3.31
Ush2a	3	Ush2a Subj 3_normalized	517	159.4592	159.536	40	517	159.4592	159.536	75.93	64.94	50.54	91.31	73.17	40.77	76.8	84.8	12.08	-1.22
Ush2a	3	Ush2a Subj 3_normalized	518	159.6208	159.6688	24	518	159.6208	159.6688	70.56	67.14	66.89	93.02	74.49	26.12	48	80	12.16	3.66
Ush2a	3	Ush2a Subj 3_normalized	519	159.7488	159.8208	35	519	159.7488	159.8208	71.04	64.7	59.33	94.97	75.68	35.64	72	102.4	9.91	-2.45
Ush2a	3	Ush2a Subj 3_normalized	520	159.9232	159.9456	4	520	159.9232	159.9456	81.05	68.85	69.34	84.23	74.23	14.89	22.4	665.6	5.85	-6
Ush2a	3	Ush2a Subj 3_normalized	521	160.6112	160.6304	18	521	160.6112	160.6304	71.53	73.24	71.53	78.13	60.45	6.59	19.2	105.6	-4.69	-13.52
Ush2a	3	Ush2a Subj 3_normalized	522	160.736	160.7744	28	522	160.736	160.7744	60.79	61.52	55.91	66.16	57.8	10.25	38.4	96	1.84	-13.52
Ush2a	3	Ush2a Subj 3_normalized	523	160.8704	160.9312	24	523	160.8704	160.9312	73.49	64.45	64.94	86.67	74.61	21.73	60.8	104	8.2	-5.64
Ush2a	3	Ush2a Subj 3_normalized	524	161.0352	161.0592	1	524	161.0352	161.0592	83.01	68.36	68.36	85.45	74.97	17.09	24	110.4	5.63	-6.08
Ush2a	3	Ush2a Subj 3_normalized	525	161.1696	161.1904	3	525	161.1696	161.1904	84.96	71.04	71.04	87.4	77.69	16.36	20.8	65.6	2.06	-10.87
Ush2a	3	Ush2a Subj 3_normalized	526	161.256	161.3024	9	526	161.256	161.3024	72.27	69.58	64.94	84.47	75.02	19.53	46.4	174.4	12.01	-0.74
Ush2a	3	Ush2a Subj 3_normalized	527	161.4768	161.5152	22	527	161.4768	161.5152	71.53	68.12	68.36	87.65	73.98	19.29	38.4	280	4.2	-7.48
Ush2a	3	Ush2a Subj 3_normalized	528	161.7952	161.8304	7	528	161.7952	161.8304	76.9	72.27	72.75	87.65	79.49	14.89	35.2	259.2	7.5	-7.2
Ush2a	3	Ush2a Subj 3_normalized	529	162.0896	162.1488	25	529	162.0896	162.1488	68.6	67.63	67.87	88.38	74.53	20.51	59.2	108.8	9.94	-1.9
Ush2a	3	Ush2a Subj 3_normalized	530	162.2576	162.2864	12	530	162.2576	162.2864	84.96	65.92	67.63	86.67	77.06	19.04	28.8	62.4	6.13	-7.67
Ush2a	3	Ush2a Subj 3_normalized	531	162.3488	162.384	7	531	162.3488	162.384	73	61.28	39.79	84.23	73.53	44.43	35.2	92.8	11.98	0.76
Ush2a	3	Ush2a Subj 3_normalized	532	162.4768	162.5056	3	532	162.4768	162.5056	85.69	68.6	69.34	88.13	75.18	18.8	28.8	219.2	5.6	-6.65
Ush2a	3	Ush2a Subj 3_normalized	533	162.7248	162.7552	12	533	162.7248	162.7552	95.46	67.63	67.87	86.67	74.26	18.8	30.4	60.8	4.68	-6.62
Ush2a	3	Ush2a Subj 3_normalized	534	162.816	162.8464	17	534	162.816	162.8464	67.63	84.47	67.63	103.27	69.93	35.64	30.4	89.6	5.91	-4.79
Ush2a	3	Ush2a Subj 3_normalized	535	162.936	162.952	3	535	162.936	162.952	92.77	77.64	78.13	97.41	83.37	19.29	16	2115.2	4.39	-8.23
Ush2a	3	Ush2a Subj 3_normalized	536	165.0672	165.088	18	536	165.0672	165.088	72.51	75.93	72.51	80.57	71.95	8.06	20.8	72	3.17	-7.68
Ush2a	3	Ush2a Subj 3_normalized	537	165.16	165.1888	17	537	165.16	165.1888	78.37	80.32	78.37	85.94	79.26	7.57	28.8	1419.2	4.06	-7.14
Ush2a	3	Ush2a Subj 3_normalized	538	166.608	166.6832	40	538	166.608	166.6832	84.96	78.61	69.09	87.4	77.22	18.31	75.2	91.2	11.45	-1.34
Ush2a	3	Ush2a Subj 3_normalized	539	166.7744	166.8032	1	539	166.7744	166.8032	87.89	71.04	71.78	81.3	68.62	9.52	28.8	2440	1.37	-11.91
Ush2a	3	Ush2a Subj 3_normalized	540	169.2432	169.3088	24	540	169.2432	169.3088	94.24	65.43	65.67	104.98	77.79	39.31	65.6	155.2	5.11	-9.22
Ush2a	3	Ush2a Subj 3_normalized	541	169.464	169.52	40	541	169.464	169.52	67.14	78.86	67.14	96.19	78.92	29.05	56	131.2	2.97	-9.93
Ush2a	3	Ush2a Subj 3_normalized	542	169.6512	169.7472	33	542	169.6512	169.7472	70.8	75.93	53.96	91.31	75.11	37.35	96	52.8	9.51	-5.3
Ush2a	3	Ush2a Subj 3_normalized	543	169.8	169.8768	21	543	169.8	169.8768	70.07	65.43	36.62	85.21	72.32	48.58	76.8	60.8	20.53	6.87
Ush2a	3	Ush2a Subj 3_normalized	544	169.9376	170.0224	27	544	169.9376	170.0224	66.16	60.55	50.05	84.96	71.42	34.91	84.8	57.6	19.86	3.2
Ush2a	3	Ush2a Subj 3_normalized	545	170.08	170.192	37	545	170.08	170.192	71.04	53.22	37.6	87.4	70.29	49.8	112	62.4	18.89	0.41
Ush2a	3	Ush2a Subj 3_normalized	546	170.2544	170.3472	27	546	170.2544	170.3472	68.36	55.91	37.35	82.76	69.77	45.41	92.8	68.8	15.34	-1.14
Ush2a	3	Ush2a Subj 3_normalized	547	170.416	170.4416	8	547	170.416	170.4416	56.15	69.58	56.15	82.28	71.98	26.12	25.6	9.6	6.77	-3.17
Ush2a	3	Ush2a Subj 3_normalized	548	170.4512	170.4944	20	548	170.4512	170.4944	66.16	63.72	58.35	78.37	68.09	20.02	43.2	81.6	11.81	-0.41
Ush2a	3	Ush2a Subj 3_normalized	549	170.576	170.6592	9	549	170.576	170.6592	59.81	60.3	59.81	90.82	73	31.01	83.2	132.8	7.84	-4.8
Ush2a	3	Ush2a Subj 3_normalized	550	170.792	170.8272	1	550	170.792	170.8272	91.06	66.16	66.41	93.75	74.76	27.34	35.2	108.8	10.37	-0.49
Ush2a	3	Ush2a Subj 3_normalized	551	170.936	170.9792	28	551	170.936	170.9792	72.27	72.27	72.02	94.24	78.56	22.22	43.2	94.4	7.13	-8.41
Ush2a	3	Ush2a Subj 3_normalized	552	171.0736	171.1056	8	552	171.0736	171.1056	71.04	83.5	69.34	84.96	74.04	15.63	32	347.2	5.41	-6.4
Ush2a	3	Ush2a Subj 3_normalized	553	171.4528	171.5904	39	553	171.4528	171.5904	40.77	35.64	38.33	58.59	40.95	20.26	137.6	9.6	9.65	-6.72
Ush2a	3	Ush2a Subj 3_normalized	554	171.6	171.6656	39	554	171.6	171.6656	42.48	36.13	38.09	50.29	39.74	12.21	65.6	49.6	4.3	-10.86
Ush2a	3	Ush2a Subj 3_normalized	555	171.7152	171.8	39	555	171.7152	171.8	36.38	41.75	36.38	49.8	40.11	13.43	84.8	64	0.99	-15.58
Ush2a	3	Ush2a Subj 3_normalized	556	171.864	172.0672	39	556	171.864	172.0672	36.87	36.38	35.4	60.55	40.96	25.15	203.2	40	8.41	-12.09
Ush2a	3	Ush2a Subj 3_normalized	557	172.1072	172.1792	39	557	172.1072	172.1792	35.89	41.26	35.89	47.12	38.57	11.23	72	8	0.51	-15.7
Ush2a	3	Ush2a Subj 3_normalized	558	172.1872	172.304	39	558	172.1872	172.304	35.64	38.09	35.64	65.19	44.56	29.54	116.8	851.2	10.53	-11.58
Ush2a	3	Ush2a Subj 3_normalized	559	173.1552	173.1904	29	559	173.1552	173.1904	71.04	35.64	35.4	88.38	63.66	52.98	35.2	60.8	2.09	-13.74
Ush2a	3	Ush2a Subj 3_normalized	560	173.2512	173.448	39	560	173.2512	173.448	37.35	38.57	37.35	56.4	42.61	19.04	196.8	14.4	9.56	-10.88
Ush2a	3	Ush2a Subj 3_normalized	561	173.4624	173.512	26	561	173.4624	173.512	37.35	37.11	36.62	47.61	36.62	10.99	49.6	150.4	-1.26	-17.77
Ush2a	3	Ush2a Subj 3_normalized	562	173.6624	173.6896	2	562	173.6624	173.6896	81.79	87.4	81.05	87.4	81.35	6.35	27.2	9.6	2.11	-9.37
Ush2a	3	Ush2a Subj 3_normalized	563	173.6992	173.7248	4	563	173.6992	173.7248	87.16	65.43	66.16	89.11	74.79	22.95	25.6	116.8	6.45	-4.79
Ush2a	3	Ush2a Subj 3_normalized	564	173.8416	173.8576	3	564	173.8416	173.8576	91.06	78.86	78.86	92.53	84.36	13.67	16	694.4	1.59	-8.28
Ush2a	3	Ush2a Subj 3_normalized	565	174.552	174.576	3	565	174.552	174.576	91.55	69.82	70.8	91.55	78.16	20.75	24	83.2	11.77	-0.14
Ush2a	3	Ush2a Subj 3_normalized	566	174.6592	174.7184	29	566	174.6592	174.7184	65.43	51.51	51.51	90.58	74.33	39.06	59.2	100.8	9.92	-4.96
Ush2a	3	Ush2a Subj 3_normalized	567	174.8192	174.8352	3	567	174.8192	174.8352	89.84	73.73	74.95	91.55	77.37	16.6	16	244.8	3.7	-7.58
Ush2a	3	Ush2a Subj 3_normalized	568	175.08	175.1104	26	568	175.08	175.1104	88.13	72.51	72.51	90.09	79.75	17.58	30.4	83.2	11.01	-0.84
Ush2a	3	Ush2a Subj 3_normalized	569	175.1936	175.2112	6	569	175.1936	175.2112	67.63	78.61	67.63	81.54	69.32	13.92	17.6	249.6	-0.04	-9.4
Ush2a	3	Ush2a Subj 3_normalized	570	175.4608	175.5008	13	570	175.4608	175.5008	79.83	78.86	79.35	90.09	81.85	10.74	40	105.6	6.1	-7.43
Ush2a	3	Ush2a Subj 3_normalized	571	175.6064	175.6208	38	571	175.6064	175.6208	63.48	91.06	62.5	94.73	62.82	32.23	14.4	6.4	-3.59	-13.87
Ush2a	3	Ush2a Subj 3_normalized	572	175.6272	175.6528	3	572	175.6272	175.6528	60.55	65.67	60.3	88.87	74.3	28.56	25.6	76.8	7.59	-2.77
Ush2a	3	Ush2a Subj 3_normalized	573	175.7296	175.7648	31	573	175.7296	175.7648	78.61	72.51	66.16	79.59	68.97	13.43	35.2	9.6	-1.18	-14.41
Ush2a	3	Ush2a Subj 3_normalized	574	175.7744	175.8112	10	574	175.7744	175.8112	88.87	66.89	67.14	90.82	76.74	23.68	36.8	86.4	9.81	-2.24
Ush2a	3	Ush2a Subj 3_normalized	575	175.8976	175.9328	28	575	175.8976	175.9328	77.15	77.64	76.66	91.31	78.23	14.65	35.2	275.2	5.78	-5.45
Ush2a	3	Ush2a Subj 3_normalized	576	176.208	176.2368	26	576	176.208	176.2368	88.62	74.46	74.71	90.33	79.07	15.63	28.8	100.8	9.14	-1.86
Ush2a	3	Ush2a Subj 3_normalized	577	176.3376	176.3632	12	577	176.3376	176.3632	91.06	76.66	76.9	93.51	79.89	16.6	25.6	75.2	4.19	-4.97
Ush2a	3	Ush2a Subj 3_normalized	578	176.4384	176.5168	29	578	176.4384	176.5168	69.09	71.78	36.62	91.06	74.55	54.44	78.4	104	10.05	-3.45
Ush2a	3	Ush2a Subj 3_normalized	579	176.6208	176.664	28	579	176.6208	176.664	91.8	75.93	76.66	92.77	83.29	16.11	43.2	100.8	6.6	-5.99
Ush2a	3	Ush2a Subj 3_normalized	580	176.7648	176.8112	10	580	176.7648	176.8112	89.84	68.6	67.63	93.51	74.1	25.88	46.4	536	6.51	-4.96
Ush2a	3	Ush2a Subj 3_normalized	581	177.3472	177.3696	18	581	177.3472	177.3696	75.93	89.84	75.68	91.55	84.02	15.87	22.4	33.6	0.1	-8.85
Ush2a	3	Ush2a Subj 3_normalized	582	177.4032	177.424	2	582	177.4032	177.424	85.94	74.95	77.15	85.94	76.46	8.79	20.8	83.2	7.1	-3.32
Ush2a	3	Ush2a Subj 3_normalized	583	177.5072	177.5216	3	583	177.5072	177.5216	92.04	75.93	76.66	94.48	75.59	17.82	14.4	139.2	0.41	-10.55
Ush2a	3	Ush2a Subj 3_normalized	584	177.6608	177.6864	1	584	177.6608	177.6864	87.16	68.12	68.36	88.38	76.31	20.02	25.6	8	9.94	-0.4
Ush2a	3	Ush2a Subj 3_normalized	585	177.6944	177.728	11	585	177.6944	177.728	65.43	68.85	65.43	76.66	70.77	11.23	33.6	100.8	1.24	-10.2
Ush2a	3	Ush2a Subj 3_normalized	586	177.8288	177.8512	3	586	177.8288	177.8512	86.43	72.51	73.24	88.62	78.19	15.38	22.4	128	5.19	-6.8
Ush2a	3	Ush2a Subj 3_normalized	587	177.9792	178.0176	26	587	177.9792	178.0176	89.84	67.63	73.73	91.55	79.39	17.82	38.4	92.8	8.39	-3.89
Ush2a	3	Ush2a Subj 3_normalized	588	178.1104	178.1264	6	588	178.1104	178.1264	69.82	83.98	69.82	85.94	73.73	16.11	16	30.4	-0.46	-9.82
Ush2a	3	Ush2a Subj 3_normalized	589	178.1568	178.1712	3	589	178.1568	178.1712	90.82	76.9	77.39	91.31	61.93	13.92	14.4	440	-4.73	-12.8
Ush2a	3	Ush2a Subj 3_normalized	590	178.6112	178.6544	14	590	178.6112	178.6544	88.87	87.16	75.68	90.09	79.33	14.4	43.2	25.6	5.83	-8.23
Ush2a	3	Ush2a Subj 3_normalized	591	178.68	178.6992	4	591	178.68	178.6992	80.57	70.07	70.31	82.76	71.4	12.45	19.2	291.2	-1.02	-13.02
Ush2a	3	Ush2a Subj 3_normalized	592	178.9904	179	1	592	178.9904	179	82.52	78.13	78.37	83.98	76.02	5.62	9.6	129.6	-4.23	-15.05
Ush2a	3	Ush2a Subj 3_normalized	593	179.1296	179.1504	4	593	179.1296	179.1504	91.06	68.85	69.34	92.29	73.66	22.95	20.8	6.4	1.6	-8.66
Ush2a	3	Ush2a Subj 3_normalized	594	179.1568	179.1936	11	594	179.1568	179.1936	66.16	64.45	64.45	71.29	67.76	6.84	36.8	105.6	3.3	-11.86
Ush2a	3	Ush2a Subj 3_normalized	595	179.2992	179.3616	20	595	179.2992	179.3616	83.5	64.94	65.43	85.69	73.31	20.26	62.4	112	10.52	-4.35
Ush2a	3	Ush2a Subj 3_normalized	596	179.4736	179.496	1	596	179.4736	179.496	84.96	71.04	71.78	85.94	76.5	14.16	22.4	131.2	8.94	-0.23
Ush2a	3	Ush2a Subj 3_normalized	597	179.6272	179.6448	3	597	179.6272	179.6448	89.84	68.85	69.34	85.94	72.45	16.6	17.6	139.2	1.02	-11.25
Ush2a	3	Ush2a Subj 3_normalized	598	179.784	179.8016	3	598	179.784	179.8016	90.82	53.47	53.47	92.29	63.13	38.82	17.6	96	-1.66	-15.24
Ush2a	3	Ush2a Subj 3_normalized	599	179.8976	179.9248	31	599	179.8976	179.9248	78.37	80.57	70.8	83.5	74.26	12.7	27.2	54.4	-0.28	-13.11
Ush2a	3	Ush2a Subj 3_normalized	600	179.9792	180.0128	20	600	179.9792	180.0128	90.09	85.21	75.93	92.77	75.71	16.85	33.6	17.6	3.51	-9.08
Ush2a	3	Ush2a Subj 3_normalized	601	180.0304	180.0448	1	601	180.0304	180.0448	89.11	78.13	78.13	90.82	76.49	12.7	14.4	110.4	-1.24	-11.07
Ush2a	3	Ush2a Subj 3_normalized	602	180.1552	180.176	3	602	180.1552	180.176	93.02	73.97	74.46	96.19	74.81	21.73	20.8	337.6	6.48	-5.15
Ush2a	3	Ush2a Subj 3_normalized	603	180.5136	180.5408	5	603	180.5136	180.5408	75.93	79.83	74.71	85.21	78.64	10.5	27.2	113.6	1.68	-12.34
Ush2a	3	Ush2a Subj 3_normalized	604	180.6544	180.68	18	604	180.6544	180.68	69.58	89.6	69.58	89.6	65.81	20.02	25.6	12.8	-2.92	-13.42
Ush2a	3	Ush2a Subj 3_normalized	605	180.6928	180.7136	7	605	180.6928	180.7136	89.6	75.2	76.66	91.31	77.36	14.65	20.8	118.4	5.49	-3.83
Ush2a	3	Ush2a Subj 3_normalized	606	180.832	180.8736	10	606	180.832	180.8736	91.55	69.34	68.12	93.75	73.48	25.63	41.6	145.6	6.36	-3.57
Ush2a	3	Ush2a Subj 3_normalized	607	181.0192	181.0544	14	607	181.0192	181.0544	89.6	77.88	78.13	91.55	80.84	13.43	35.2	123.2	10.16	-2.79
Ush2a	3	Ush2a Subj 3_normalized	608	181.1776	181.1968	11	608	181.1776	181.1968	94.48	83.98	84.47	96.92	85.69	12.45	19.2	120	-1.31	-11.88
Ush2a	3	Ush2a Subj 3_normalized	609	181.3168	181.3344	6	609	181.3168	181.3344	70.8	83.98	70.8	85.69	70.81	14.89	17.6	2734.4	-3.18	-12.3
Ush2a	3	Ush2a Subj 3_normalized	610	184.0688	184.0864	6	610	184.0688	184.0864	68.6	79.35	68.6	83.01	72.46	14.4	17.6	97.6	1.52	-8.05
Ush2a	3	Ush2a Subj 3_normalized	611	184.184	184.1968	6	611	184.184	184.1968	66.65	83.5	66.65	84.47	59.55	17.82	12.8	3252.8	-6.61	-17.36
Ush2a	3	Ush2a Subj 3_normalized	612	187.4496	187.504	21	612	187.4496	187.504	89.84	40.77	37.35	91.31	74.33	53.96	54.4	20.8	14.48	5.93
Ush2a	3	Ush2a Subj 3_normalized	613	187.5248	187.5744	17	613	187.5248	187.5744	36.87	96.19	34.67	100.1	70.77	65.43	49.6	188.8	3.92	-6.41
Ush2a	3	Ush2a Subj 3_normalized	614	187.7632	187.8752	33	614	187.7632	187.8752	41.5	36.62	41.5	90.58	74.33	49.07	112	6.4	7.28	-6.56
Ush2a	3	Ush2a Subj 3_normalized	615	187.8816	187.9488	24	615	187.8816	187.9488	65.43	69.58	52	85.69	72.21	33.69	67.2	553.6	11.24	0.58
Ush2a	3	Ush2a Subj 3_normalized	616	188.5024	188.6144	38	616	188.5024	188.6144	39.06	40.04	34.67	85.69	54.89	51.03	112	52.8	13.63	-4.3
Ush2a	3	Ush2a Subj 3_normalized	617	188.6672	188.856	36	617	188.6672	188.856	36.38	44.92	35.16	94.73	71.01	59.57	188.8	46.4	13.75	-2.79
Ush2a	3	Ush2a Subj 3_normalized	618	188.9024	188.936	3	618	188.9024	188.936	92.04	65.43	65.43	93.75	77.89	28.32	33.6	91.2	8.93	-3.64
Ush2a	3	Ush2a Subj 3_normalized	619	189.0272	189.104	25	619	189.0272	189.104	75.68	62.26	51.76	92.77	70.79	41.02	76.8	91.2	9.14	-3.78
Ush2a	3	Ush2a Subj 3_normalized	620	189.1952	189.24	10	620	189.1952	189.24	66.16	52.73	52.98	78.37	65.67	25.39	44.8	342.4	6.61	-4.22
Ush2a	3	Ush2a Subj 3_normalized	621	189.5824	189.6208	22	621	189.5824	189.6208	63.72	73.24	58.84	98.63	77.63	39.79	38.4	88	7.61	-6.41
Ush2a	3	Ush2a Subj 3_normalized	622	189.7088	189.728	6	622	189.7088	189.728	62.74	81.05	62.74	85.69	71.4	22.95	19.2	6.4	4.98	-5.18
Ush2a	3	Ush2a Subj 3_normalized	623	189.7344	189.7664	7	623	189.7344	189.7664	95.21	71.04	71.29	104.49	80.71	33.2	32	88	9.2	-2.57
Ush2a	3	Ush2a Subj 3_normalized	624	189.8544	189.952	36	624	189.8544	189.952	71.04	38.33	35.89	80.08	57.34	44.19	97.6	65.6	-0.73	-11.29
Ush2a	3	Ush2a Subj 3_normalized	625	190.0176	190.136	36	625	190.0176	190.136	35.89	35.89	35.89	49.8	37.84	13.92	118.4	28.8	2.79	-15.06
Ush2a	3	Ush2a Subj 3_normalized	626	190.1648	190.2768	34	626	190.1648	190.2768	37.35	39.79	34.67	74.22	44.54	39.55	112	59.2	15.05	2.39
Ush2a	3	Ush2a Subj 3_normalized	627	190.336	190.4144	33	627	190.336	190.4144	35.89	37.84	35.89	81.3	61.28	45.41	78.4	11.2	2.68	-8.82
Ush2a	3	Ush2a Subj 3_normalized	628	190.4256	190.528	38	628	190.4256	190.528	34.91	52	34.91	84.72	56.53	49.8	102.4	144	11.18	-7.91
Ush2a	3	Ush2a Subj 3_normalized	629	190.672	190.7088	24	629	190.672	190.7088	74.95	79.59	74.95	104.49	81.14	29.54	36.8	73.6	3.52	-9.72
Ush2a	3	Ush2a Subj 3_normalized	630	190.7824	190.84	24	630	190.7824	190.84	66.89	67.14	59.57	94.73	74.18	35.16	57.6	56	13.26	2.02
Ush2a	3	Ush2a Subj 3_normalized	631	190.896	190.9584	34	631	190.896	190.9584	69.58	48.1	60.55	86.67	72.13	26.12	62.4	54.4	12.93	0.27
Ush2a	3	Ush2a Subj 3_normalized	632	191.0128	191.0816	21	632	191.0128	191.0816	80.81	70.8	67.63	88.38	75.74	20.75	68.8	84.8	12.65	-1.15
Ush2a	3	Ush2a Subj 3_normalized	633	191.1664	191.2112	4	633	191.1664	191.2112	88.87	66.16	66.41	91.8	75.39	25.39	44.8	64	12.43	0.75
Ush2a	3	Ush2a Subj 3_normalized	634	191.2752	191.304	22	634	191.2752	191.304	68.85	53.71	55.91	91.8	67.04	35.89	28.8	59.2	5.19	-2.14
Ush2a	3	Ush2a Subj 3_normalized	635	191.3632	191.392	12	635	191.3632	191.392	69.09	67.38	67.63	79.59	68.91	11.96	28.8	8	2.85	-8.78
Ush2a	3	Ush2a Subj 3_normalized	636	191.4	191.4192	3	636	191.4	191.4192	89.84	67.63	68.12	91.31	76.9	23.19	19.2	177.6	4.53	-9.97
Ush2a	3	Ush2a Subj 3_normalized	637	191.5968	191.6192	4	637	191.5968	191.6192	90.58	64.45	64.94	92.53	69.17	27.59	22.4	102.4	2.67	-10.28
Ush2a	3	Ush2a Subj 3_normalized	638	191.7216	191.7536	3	638	191.7216	191.7536	81.54	63.96	63.96	84.47	73.34	20.51	32	92.8	8.67	-5.33
Ush2a	3	Ush2a Subj 3_normalized	639	191.8464	191.8592	6	639	191.8464	191.8592	68.6	83.74	68.6	85.21	56.6	16.6	12.8	11.2	-4.87	-15.5
Ush2a	3	Ush2a Subj 3_normalized	640	191.8704	191.8832	3	640	191.8704	191.8832	94.24	76.9	76.9	85.94	73.63	9.03	12.8	163.2	-0.19	-11.35
Ush2a	3	Ush2a Subj 3_normalized	641	192.0464	192.1232	40	641	192.0464	192.1232	91.55	68.12	68.85	90.09	73.76	21.24	76.8	200	10.12	1.2
Ush2a	3	Ush2a Subj 3_normalized	642	192.3232	192.3392	1	642	192.3232	192.3392	70.56	68.12	68.12	72.02	69.61	3.91	16	6.4	-4.05	-13.57
Ush2a	3	Ush2a Subj 3_normalized	643	192.3456	192.3584	6	643	192.3456	192.3584	68.36	75.93	68.36	77.39	67.78	9.03	12.8	296	-4.47	-15.89
Ush2a	3	Ush2a Subj 3_normalized	644	192.6544	192.6896	25	644	192.6544	192.6896	71.78	75.93	71.78	90.58	79.33	18.8	35.2	104	7.22	-2.74
Ush2a	3	Ush2a Subj 3_normalized	645	192.7936	192.8192	1	645	192.7936	192.8192	88.13	73.97	74.46	91.31	78.19	16.85	25.6	315.2	7.39	-0.6
Ush2a	3	Ush2a Subj 3_normalized	646	193.1344	193.184	14	646	193.1344	193.184	77.88	89.84	77.88	92.04	81.81	14.16	49.6	9.6	9.81	-3.16
Ush2a	3	Ush2a Subj 3_normalized	647	193.1936	193.2064	3	647	193.1936	193.2064	90.58	77.15	77.39	92.29	80.44	14.89	12.8	100.8	-0.16	-11.69
Ush2a	3	Ush2a Subj 3_normalized	648	193.3072	193.3312	12	648	193.3072	193.3312	91.06	76.66	77.15	92.29	82.82	15.14	24	355.2	6.77	-5.88
Ush2a	3	Ush2a Subj 3_normalized	649	193.6864	193.7312	23	649	193.6864	193.7312	73.73	68.85	69.09	88.38	76.65	19.29	44.8	248	4.36	-7.71
Ush2a	3	Ush2a Subj 3_normalized	650	193.9792	194.0016	1	650	193.9792	194.0016	91.06	74.46	74.71	94.48	79.51	19.78	22.4	184	5.01	-7.15
Ush2a	3	Ush2a Subj 3_normalized	651	194.1856	194.2096	11	651	194.1856	194.2096	78.86	76.42	76.9	79.83	70.21	2.93	24	478.4	-9.71	-18.53
Ush2a	3	Ush2a Subj 3_normalized	652	194.688	194.7056	3	652	194.688	194.7056	91.06	79.1	78.86	92.29	80.27	13.43	17.6	593.6	4.73	-5.92
Ush2a	3	Ush2a Subj 3_normalized	653	195.2992	195.4384	39	653	195.2992	195.4384	39.79	36.87	37.6	62.26	39.28	24.66	139.2	16	6.74	-12.12
Ush2a	3	Ush2a Subj 3_normalized	654	195.4544	195.5136	38	654	195.4544	195.5136	38.82	41.5	38.82	47.61	41.83	8.79	59.2	49.6	-1.48	-15.27
Ush2a	3	Ush2a Subj 3_normalized	655	195.5632	195.5872	6	655	195.5632	195.5872	70.31	79.83	70.31	86.43	75.72	16.11	24	409.6	1.93	-8.7
Ush2a	3	Ush2a Subj 3_normalized	656	195.9968	196.0144	3	656	195.9968	196.0144	92.04	78.61	76.66	93.75	82.18	17.09	17.6	80	4.71	-9.23
Ush2a	3	Ush2a Subj 3_normalized	657	196.0944	196.1136	3	657	196.0944	196.1136	91.8	74.46	74.71	92.29	71.93	17.58	19.2	105.6	3.74	-5.7
Ush2a	3	Ush2a Subj 3_normalized	658	196.2192	196.2416	1	658	196.2192	196.2416	80.08	77.15	77.39	83.01	77.29	5.62	22.4	1192	3.89	-6.87
Ush2a	3	Ush2a Subj 3_normalized	659	197.4336	197.4496	8	659	197.4336	197.4496	71.04	84.47	71.04	86.18	69.95	15.14	16	366.4	-1.87	-12.3
Ush2a	3	Ush2a Subj 3_normalized	660	197.816	197.8576	29	660	197.816	197.8576	73	82.28	73	85.45	69.03	12.45	41.6	1315.2	-7.7	-17.64
Ush2a	3	Ush2a Subj 3_normalized	661	199.1728	199.1888	18	661	199.1728	199.1888	76.66	82.28	76.66	83.01	74.23	6.35	16	110.4	-5.54	-16.81
Ush2a	3	Ush2a Subj 3_normalized	662	199.2992	199.3184	1	662	199.2992	199.3184	91.06	75.68	75.68	92.77	80.82	17.09	19.2	300.8	9.03	1.06
Ush2a	3	Ush2a Subj 3_normalized	663	199.6192	199.7488	40	663	199.6192	199.7488	87.4	67.63	65.43	87.4	76.69	21.97	129.6	72	11.26	-5.09
Ush2a	3	Ush2a Subj 3_normalized	664	199.8208	199.8384	3	664	199.8208	199.8384	76.42	68.85	68.85	77.64	73.37	8.79	17.6	11.2	-2.36	-15.15
Ush2a	3	Ush2a Subj 3_normalized	665	199.8496	199.8816	25	665	199.8496	199.8816	68.36	73.97	67.38	89.11	76	21.73	32	102.4	5.05	-6.75
Ush2a	3	Ush2a Subj 3_normalized	666	199.984	200.0096	7	666	199.984	200.0096	89.84	70.56	70.8	92.77	76.48	21.97	25.6	324.8	3.93	-8.24
Ush2a	3	Ush2a Subj 3_normalized	667	200.3344	200.3488	3	667	200.3344	200.3488	89.6	73.97	74.22	91.31	72.35	17.09	14.4	91.2	-1.5	-11.91
Ush2a	3	Ush2a Subj 3_normalized	668	200.44	200.4576	3	668	200.44	200.4576	89.36	72.51	72.75	91.8	76.18	19.04	17.6	113.6	1.87	-6.8
Ush2a	3	Ush2a Subj 3_normalized	669	200.5712	200.584	3	669	200.5712	200.584	90.58	77.64	77.88	93.26	71.37	15.38	12.8	132.8	-1.26	-9.63
Ush2a	3	Ush2a Subj 3_normalized	670	200.7168	200.728	3	670	200.7168	200.728	89.6	76.17	76.66	93.02	78.94	16.36	11.2	72	0.02	-9.59
Ush2a	3	Ush2a Subj 3_normalized	671	200.8	200.8512	23	671	200.8	200.8512	80.81	71.04	71.78	96.19	78.23	24.41	51.2	112	5.39	-7.55
Ush2a	3	Ush2a Subj 3_normalized	672	200.9632	200.9888	1	672	200.9632	200.9888	88.62	75.93	75.93	88.62	78.99	12.7	25.6	73.6	5.06	-5.49
Ush2a	3	Ush2a Subj 3_normalized	673	201.0624	201.0944	14	673	201.0624	201.0944	78.61	76.17	38.57	84.47	72.7	45.9	32	48	1.99	-11.7
Ush2a	3	Ush2a Subj 3_normalized	674	201.1424	201.1552	3	674	201.1424	201.1552	87.4	75.93	75.93	89.11	74.29	13.18	12.8	78.4	-2.15	-14.3
Ush2a	3	Ush2a Subj 3_normalized	675	201.2336	201.2528	7	675	201.2336	201.2528	75.93	75.44	75.44	81.79	74.43	6.35	19.2	36.8	-4.55	-16.14
Ush2a	3	Ush2a Subj 3_normalized	676	201.2896	201.3024	4	676	201.2896	201.3024	82.76	74.46	74.95	83.98	70.28	9.03	12.8	129.6	-3.62	-12.98
Ush2a	3	Ush2a Subj 3_normalized	677	201.432	201.4544	10	677	201.432	201.4544	77.88	69.09	69.09	79.59	72.27	10.5	22.4	118.4	-3.25	-13.32
Ush2a	3	Ush2a Subj 3_normalized	678	201.5728	201.5872	3	678	201.5728	201.5872	82.28	73.97	74.46	83.01	71.19	8.54	14.4	131.2	-2.66	-13.1
Ush2a	3	Ush2a Subj 3_normalized	679	201.7184	201.7424	4	679	201.7184	201.7424	82.76	69.09	69.34	84.47	72.85	15.14	24	136	-1.05	-11.71
Ush2a	3	Ush2a Subj 3_normalized	680	201.8784	201.896	3	680	201.8784	201.896	86.43	75.93	76.42	88.13	78.89	11.72	17.6	116.8	2.72	-9.56
Ush2a	3	Ush2a Subj 3_normalized	681	202.0128	202.0384	2	681	202.0128	202.0384	80.57	78.13	77.15	81.79	78.91	4.64	25.6	179.2	2.6	-9.94
Ush2a	3	Ush2a Subj 3_normalized	682	202.2176	202.232	3	682	202.2176	202.232	82.52	81.05	79.35	88.38	82.94	9.03	14.4	76.8	1.72	-11.06
Ush2a	3	Ush2a Subj 3_normalized	683	202.3088	202.3232	6	683	202.3088	202.3232	67.63	75.93	67.38	79.59	62.09	12.21	14.4	196.8	-2.49	-11
Ush2a	3	Ush2a Subj 3_normalized	684	202.52	202.536	8	684	202.52	202.536	74.71	80.57	74.71	83.74	75.2	9.03	16	444.8	-1.74	-13.38
Ush2a	3	Ush2a Subj 3_normalized	685	202.9808	203.0336	30	685	202.9808	203.0336	81.54	77.15	77.64	83.25	79.41	5.62	52.8	108.8	4.74	-8.37
Ush2a	3	Ush2a Subj 3_normalized	686	203.1424	203.1568	1	686	203.1424	203.1568	81.05	78.61	78.86	83.5	80.21	4.64	14.4	131.2	1.24	-7.32
Ush2a	3	Ush2a Subj 3_normalized	687	203.288	203.3136	7	687	203.288	203.3136	91.06	76.66	76.9	92.29	80.62	15.38	25.6	96	1.84	-8.84
Ush2a	3	Ush2a Subj 3_normalized	688	203.4096	203.4272	3	688	203.4096	203.4272	84.47	72.27	72.51	86.67	77.01	14.16	17.6	321.6	3.57	-4.81
Ush2a	3	Ush2a Subj 3_normalized	689	203.7488	203.7792	8	689	203.7488	203.7792	72.02	82.76	72.02	93.51	76.16	21.48	30.4	774.4	0.9	-12.98
Ush2a	3	Ush2a Subj 3_normalized	690	204.5536	204.592	28	690	204.5536	204.592	68.85	78.86	68.85	87.89	78.28	19.04	38.4	609.6	6.86	-7.15
Ush2a	3	Ush2a Subj 3_normalized	691	205.2016	205.2592	34	691	205.2016	205.2592	39.31	37.35	39.31	47.61	34.18	8.3	57.6	11.2	-4.29	-17.84
Ush2a	3	Ush2a Subj 3_normalized	692	205.2704	205.3056	28	692	205.2704	205.3056	38.09	35.89	38.09	47.12	39.31	9.03	35.2	104	-2.69	-16.03
Ush2a	3	Ush2a Subj 3_normalized	693	205.4096	205.472	34	693	205.4096	205.472	37.84	38.82	37.84	51.76	41.12	13.92	62.4	644.8	-1.79	-16.55
Ush2a	3	Ush2a Subj 3_normalized	694	206.1168	206.1488	16	694	206.1168	206.1488	71.53	78.86	71.29	85.21	77.73	13.92	32	182.4	4.47	-8.78
Ush2a	3	Ush2a Subj 3_normalized	695	206.3312	206.3568	12	695	206.3312	206.3568	76.9	36.38	75.93	79.83	67.78	3.91	25.6	11.2	-6.25	-16.45
Ush2a	3	Ush2a Subj 3_normalized	696	206.368	206.3808	3	696	206.368	206.3808	86.43	75.93	76.42	88.62	78.42	12.21	12.8	96	-4.48	-16.98
Ush2a	3	Ush2a Subj 3_normalized	697	206.4768	206.5024	1	697	206.4768	206.5024	93.99	75.2	75.93	106.69	82.85	30.76	25.6	78.4	4.18	-8.16
Ush2a	3	Ush2a Subj 3_normalized	698	206.5808	206.6064	5	698	206.5808	206.6064	69.58	75.44	69.58	77.39	73.33	7.81	25.6	1073.6	-2.19	-16.28
Ush2a	3	Ush2a Subj 3_normalized	699	207.68	207.72	25	699	207.68	207.72	89.6	77.15	59.57	104.49	85.91	44.92	40	64	1.37	-9.78
Ush2a	3	Ush2a Subj 3_normalized	700	207.784	207.8448	34	700	207.784	207.8448	75.93	38.33	38.33	81.79	58.26	43.46	60.8	60.8	-0.43	-15.79
Ush2a	3	Ush2a Subj 3_normalized	701	207.9056	207.968	27	701	207.9056	207.968	75.2	73.49	37.6	94.24	72.78	56.64	62.4	46.4	6.47	-9.04
Ush2a	3	Ush2a Subj 3_normalized	702	208.0144	208.0816	29	702	208.0144	208.0816	75.2	68.6	37.35	90.33	73.9	52.98	67.2	65.6	10.58	-6.27
Ush2a	3	Ush2a Subj 3_normalized	703	208.1472	208.1984	29	703	208.1472	208.1984	60.79	69.34	37.84	91.8	74.93	53.96	51.2	60.8	13.11	0.95
Ush2a	3	Ush2a Subj 3_normalized	704	208.2592	208.3088	17	704	208.2592	208.3088	69.34	96.19	69.09	101.07	73.28	31.98	49.6	265.6	7.71	-8.05
Ush2a	3	Ush2a Subj 3_normalized	705	208.5744	208.6	7	705	208.5744	208.6	93.51	75.93	59.08	104.49	82.55	45.41	25.6	81.6	3.71	-9.17
Ush2a	3	Ush2a Subj 3_normalized	706	208.6816	208.6976	3	706	208.6816	208.6976	68.85	54.93	57.62	91.31	75.17	33.69	16	305.6	2.86	-8.2
Ush2a	3	Ush2a Subj 3_normalized	707	209.0032	209.0144	5	707	209.0032	209.0144	65.67	73.24	65.67	74.95	59.77	9.28	11.2	768	-5.68	-16.92
Ush2a	3	Ush2a Subj 3_normalized	708	209.7824	209.7968	6	708	209.7824	209.7968	72.75	81.05	72.75	84.47	76.43	11.72	14.4	94.4	0.74	-6.08
Ush2a	3	Ush2a Subj 3_normalized	709	209.8912	209.9072	6	709	209.8912	209.9072	68.36	79.35	68.36	81.3	72.39	12.94	16	320	0.5	-9.84
Ush2a	3	Ush2a Subj 3_normalized	710	210.2272	210.256	22	710	210.2272	210.256	69.34	83.74	35.4	89.11	68.86	53.71	28.8	105.6	-0.01	-8.3
Ush2a	3	Ush2a Subj 3_normalized	711	210.3616	210.3744	3	711	210.3616	210.3744	91.55	77.64	77.64	93.51	83.17	15.87	12.8	227.2	0.35	-12.39
Ush2a	3	Ush2a Subj 3_normalized	712	210.6016	210.6176	1	712	210.6016	210.6176	84.96	77.64	77.64	86.67	81.2	9.03	16	86.4	-1.22	-13.79
Ush2a	3	Ush2a Subj 3_normalized	713	210.704	210.7152	6	713	210.704	210.7152	68.36	79.35	68.36	81.3	51.51	12.94	11.2	404.8	-8.44	-17.85
Ush2a	3	Ush2a Subj 3_normalized	714	211.12	211.1504	26	714	211.12	211.1504	89.6	75.68	75.93	91.31	80.21	15.38	30.4	491.2	2.15	-10.66
Ush2a	3	Ush2a Subj 3_normalized	715	211.6416	211.7408	38	715	211.6416	211.7408	39.79	80.81	39.06	82.28	54.78	43.21	99.2	75.2	1.4	-15.98
Ush2a	3	Ush2a Subj 3_normalized	716	211.816	211.912	38	716	211.816	211.912	73.24	38.82	38.09	98.88	44.1	60.79	96	33.6	2.17	-16.78
Ush2a	3	Ush2a Subj 3_normalized	717	211.9456	211.968	5	717	211.9456	211.968	68.6	80.81	68.12	82.28	65.77	14.16	22.4	585.6	-4.36	-14.37
Ush2a	3	Ush2a Subj 3_normalized	718	212.5536	212.5696	3	718	212.5536	212.5696	82.76	73.97	74.22	87.16	76.13	12.94	16	121.6	3	-6.98
Ush2a	3	Ush2a Subj 3_normalized	719	212.6912	212.7072	3	719	212.6912	212.7072	81.79	75.44	75.68	88.38	75.89	12.7	16	89.6	1.68	-9.6
Ush2a	3	Ush2a Subj 3_normalized	720	212.7968	212.8112	3	720	212.7968	212.8112	79.59	76.66	76.9	81.79	73.99	4.88	14.4	19.2	-7.6	-18.88
Ush2a	3	Ush2a Subj 3_normalized	721	212.8304	212.8592	12	721	212.8304	212.8592	91.31	66.89	68.85	92.29	76.57	23.44	28.8	89.6	7.79	-4.58
Ush2a	3	Ush2a Subj 3_normalized	722	212.9488	212.968	3	722	212.9488	212.968	91.06	69.34	69.58	92.77	78.74	23.19	19.2	108.8	4.86	-6.28
Ush2a	3	Ush2a Subj 3_normalized	723	213.0768	213.0896	3	723	213.0768	213.0896	88.87	75.68	77.64	90.09	72.99	12.45	12.8	123.2	-2.64	-12.19
Ush2a	3	Ush2a Subj 3_normalized	724	213.2128	213.2304	1	724	213.2128	213.2304	86.18	72.27	74.71	86.18	75.03	11.47	17.6	112	1.2	-8.13
Ush2a	3	Ush2a Subj 3_normalized	725	213.3424	213.3648	3	725	213.3424	213.3648	84.23	66.89	67.14	85.21	71.12	18.07	22.4	137.6	-1.81	-14.92
Ush2a	3	Ush2a Subj 3_normalized	726	213.5024	213.6096	35	726	213.5024	213.6096	45.65	69.34	37.84	82.52	68.83	44.68	107.2	75.2	8.57	-6.44
Ush2a	3	Ush2a Subj 3_normalized	727	213.6848	213.7536	40	727	213.6848	213.7536	36.13	68.12	35.89	84.23	63.29	48.34	68.8	36.8	1.43	-15.22
Ush2a	3	Ush2a Subj 3_normalized	728	213.7904	213.8448	26	728	213.7904	213.8448	63.48	45.9	36.62	50.54	37.86	13.92	54.4	51.2	2.19	-12.33
Ush2a	3	Ush2a Subj 3_normalized	729	213.896	213.952	35	729	213.896	213.952	36.38	70.8	36.38	95.7	60.62	59.33	56	96	-1.35	-15.57
Ush2a	3	Ush2a Subj 3_normalized	730	214.048	214.1456	36	730	214.048	214.1456	42.72	76.9	42.48	94.24	57.19	51.76	97.6	398.4	-2.26	-16.56
Ush2a	3	Ush2a Subj 3_normalized	731	214.544	214.584	13	731	214.544	214.584	40.04	40.28	36.13	51.76	38.24	15.63	40	11.2	2.56	-15.99
Ush2a	3	Ush2a Subj 3_normalized	732	214.5952	214.6512	33	732	214.5952	214.6512	91.55	40.04	37.11	92.29	58.72	55.18	56	364.8	0.24	-15.29
Ush2a	3	Ush2a Subj 3_normalized	733	215.016	215.0928	33	733	215.016	215.0928	36.13	78.37	36.13	93.99	58.06	57.86	76.8	724.8	4.15	-12.7
Ush2a	3	Ush2a Subj 3_normalized	734	215.8176	215.92	10	734	215.8176	215.92	93.26	40.28	41.5	96.19	69.96	54.69	102.4	28.8	8.72	-7.93
Ush2a	3	Ush2a Subj 3_normalized	735	215.9488	216.0032	39	735	215.9488	216.0032	38.82	38.57	35.4	47.12	35.4	11.72	54.4	17.6	1.66	-13.89
Ush2a	3	Ush2a Subj 3_normalized	736	216.0208	216.0416	1	736	216.0208	216.0416	80.57	73.24	73.24	82.52	77.83	9.28	20.8	195.2	-2.35	-14.57
Ush2a	3	Ush2a Subj 3_normalized	737	216.2368	216.312	39	737	216.2368	216.312	37.11	34.91	35.64	47.85	35.64	12.21	75.2	603.2	1.53	-15.67
Ush2a	3	Ush2a Subj 3_normalized	738	216.9152	216.9296	3	738	216.9152	216.9296	86.18	75.93	38.82	90.82	77.94	52	14.4	1288	1.75	-11.39
Ush2a	3	Ush2a Subj 3_normalized	739	218.2176	218.2384	5	739	218.2176	218.2384	68.36	73.24	68.36	76.17	70.18	7.81	20.8	72	-0.93	-11.86
Ush2a	3	Ush2a Subj 3_normalized	740	218.3104	218.3296	1	740	218.3104	218.3296	69.09	66.16	66.41	72.27	64.72	5.86	19.2	19.2	0.16	-6.51
Ush2a	3	Ush2a Subj 3_normalized	741	218.3488	218.3776	10	741	218.3488	218.3776	84.96	64.21	64.94	87.16	75.91	22.22	28.8	51.2	10.14	-0.64
Ush2a	3	Ush2a Subj 3_normalized	742	218.4288	218.4592	22	742	218.4288	218.4592	68.36	38.33	39.06	83.74	72.45	44.68	30.4	12.8	4.87	-7.22
Ush2a	3	Ush2a Subj 3_normalized	743	218.472	218.496	7	743	218.472	218.496	88.62	77.64	78.13	88.62	79.5	10.5	24	65.6	-1.83	-13.1
Ush2a	3	Ush2a Subj 3_normalized	744	218.5616	218.6048	7	744	218.5616	218.6048	65.19	66.16	51.03	86.43	75.5	35.4	43.2	12.8	10.91	-2.69
Ush2a	3	Ush2a Subj 3_normalized	745	218.6176	218.6416	2	745	218.6176	218.6416	88.87	69.09	76.66	91.06	75.45	14.4	24	80	5.41	-6.75
Ush2a	3	Ush2a Subj 3_normalized	746	218.7216	218.736	8	746	218.7216	218.736	68.12	78.86	68.12	82.52	58.29	14.4	14.4	22.4	-5.3	-15.57
Ush2a	3	Ush2a Subj 3_normalized	747	218.7584	218.784	3	747	218.7584	218.784	90.58	72.51	72.51	93.51	80.68	21	25.6	112	6.02	-3.18
Ush2a	3	Ush2a Subj 3_normalized	748	218.896	218.9328	22	748	218.896	218.9328	90.58	73.24	73.24	92.29	78.72	19.04	36.8	100.8	7.22	-2.98
Ush2a	3	Ush2a Subj 3_normalized	749	219.0336	219.0496	4	749	219.0336	219.0496	81.79	71.78	72.02	85.45	62.5	13.43	16	129.6	-4.1	-14.92
Ush2a	3	Ush2a Subj 3_normalized	750	219.1792	219.2096	1	750	219.1792	219.2096	90.58	66.89	67.63	86.43	74.2	18.8	30.4	27.2	4.73	-5.73
Ush2a	3	Ush2a Subj 3_normalized	751	219.2368	219.2528	6	751	219.2368	219.2528	69.34	78.13	69.34	81.3	70.35	11.96	16	121.6	-0.25	-10.7
Ush2a	3	Ush2a Subj 3_normalized	752	219.3744	219.3952	1	752	219.3744	219.3952	88.62	68.12	68.6	85.21	73.19	16.6	20.8	153.6	6.79	-3.02
Ush2a	3	Ush2a Subj 3_normalized	753	219.5488	219.5712	9	753	219.5488	219.5712	86.43	77.88	77.88	87.4	75.64	9.52	22.4	126.4	-3.64	-11.03
Ush2a	3	Ush2a Subj 3_normalized	754	219.6976	219.7152	3	754	219.6976	219.7152	85.69	72.02	74.95	86.67	75.14	11.72	17.6	116.8	4.84	-3.81
Ush2a	3	Ush2a Subj 3_normalized	755	219.832	219.848	3	755	219.832	219.848	90.33	79.35	79.59	86.67	75.48	7.08	16	84.8	-0.93	-10.5
Ush2a	3	Ush2a Subj 3_normalized	756	219.9328	219.944	5	756	219.9328	219.944	72.02	79.83	72.02	81.79	78.46	9.77	11.2	113.6	-1.93	-9.72
Ush2a	3	Ush2a Subj 3_normalized	757	220.0576	220.0768	5	757	220.0576	220.0768	76.42	79.83	71.78	81.79	77.44	10.01	19.2	152	2.17	-7.19
Ush2a	3	Ush2a Subj 3_normalized	758	220.2288	220.2448	1	758	220.2288	220.2448	82.76	79.35	79.35	84.47	81.25	5.13	16	107.2	-3.8	-14.16
Ush2a	3	Ush2a Subj 3_normalized	759	220.352	220.368	3	759	220.352	220.368	81.54	70.56	70.56	83.25	72.12	12.7	16	152	-4.13	-13.51
Ush2a	3	Ush2a Subj 3_normalized	760	220.52	220.5392	4	760	220.52	220.5392	82.28	68.12	68.36	84.23	73.83	15.87	19.2	128	-3.35	-13.43
Ush2a	3	Ush2a Subj 3_normalized	761	220.6672	220.6864	1	761	220.6672	220.6864	84.96	77.39	78.86	86.91	79.22	8.06	19.2	289.6	-2.46	-14.61
Ush2a	3	Ush2a Subj 3_normalized	762	220.976	221.0176	9	762	220.976	221.0176	92.04	67.14	67.14	94.97	72.09	27.83	41.6	544	0.3	-12.62
Ush2a	3	Ush2a Subj 3_normalized	763	221.5616	221.5904	18	763	221.5616	221.5904	76.9	40.53	39.06	86.91	72.84	47.85	28.8	24	1.41	-10.7
Ush2a	3	Ush2a Subj 3_normalized	764	221.6144	221.6432	19	764	221.6144	221.6432	80.81	73.24	72.75	81.79	73.58	9.03	28.8	299.2	-1.17	-14.81
Ush2a	3	Ush2a Subj 3_normalized	765	221.9424	221.9584	6	765	221.9424	221.9584	67.87	79.83	67.87	83.74	67.13	15.87	16	54.4	-1.35	-10.44
Ush2a	3	Ush2a Subj 3_normalized	766	222.0128	222.0288	1	766	222.0128	222.0288	83.74	79.35	78.13	86.67	80.84	8.54	16	139.2	-0.97	-12.78
Ush2a	3	Ush2a Subj 3_normalized	767	222.168	222.1808	1	767	222.168	222.1808	84.47	78.86	79.35	86.67	79.05	7.32	12.8	187.2	-0.28	-11.44
Ush2a	3	Ush2a Subj 3_normalized	768	222.368	222.3872	2	768	222.368	222.3872	78.61	92.29	78.13	92.29	77.5	14.16	19.2	414.4	2.57	-8.5
Ush2a	3	Ush2a Subj 3_normalized	769	222.8016	222.824	2	769	222.8016	222.824	78.13	83.25	78.13	85.94	80.64	7.81	22.4	96	0.14	-12.41
Ush2a	3	Ush2a Subj 3_normalized	770	222.92	222.944	13	770	222.92	222.944	77.88	81.54	76.66	84.72	79.22	8.06	24	219.2	3.31	-9.49
Ush2a	3	Ush2a Subj 3_normalized	771	223.1632	223.2032	17	771	223.1632	223.2032	70.8	77.15	70.56	91.8	76.69	21.24	40	70.4	0.84	-13.49
Ush2a	3	Ush2a Subj 3_normalized	772	223.2736	223.2864	8	772	223.2736	223.2864	71.29	78.61	71.29	82.52	55.7	11.23	12.8	115.2	-6.32	-15.26
Ush2a	3	Ush2a Subj 3_normalized	773	223.4016	223.432	23	773	223.4016	223.432	39.31	75.93	39.31	93.75	77.2	54.44	30.4	206.4	2.49	-6.53
Ush2a	3	Ush2a Subj 3_normalized	774	223.6384	223.6496	6	774	223.6384	223.6496	74.22	82.03	74.22	84.47	76.89	10.25	11.2	41.6	-4.88	-17.91
Ush2a	3	Ush2a Subj 3_normalized	775	223.6912	223.7168	22	775	223.6912	223.7168	45.17	75.93	45.17	77.15	44.58	31.98	25.6	81.6	-4.77	-16.27
Ush2a	3	Ush2a Subj 3_normalized	776	223.7984	223.8336	24	776	223.7984	223.8336	44.43	77.88	44.19	83.01	63.96	38.82	35.2	198.4	-0.82	-11.82
Ush2a	3	Ush2a Subj 3_normalized	777	224.032	224.0576	8	777	224.032	224.0576	68.12	81.54	68.12	84.72	74.98	16.6	25.6	48	4.08	-9.49
Ush2a	3	Ush2a Subj 3_normalized	778	224.1056	224.1568	30	778	224.1056	224.1568	82.03	71.78	68.85	83.25	73.29	14.4	51.2	97.6	5.81	-6.92
Ush2a	3	Ush2a Subj 3_normalized	779	224.2544	224.2784	7	779	224.2544	224.2784	89.84	69.82	69.82	91.31	78.06	21.48	24	73.6	4.08	-6.1
Ush2a	3	Ush2a Subj 3_normalized	780	224.352	224.3632	8	780	224.352	224.3632	66.41	78.86	66.41	80.08	60.45	13.67	11.2	102.4	-6.93	-18.39
Ush2a	3	Ush2a Subj 3_normalized	781	224.4656	224.48	8	781	224.4656	224.48	69.82	80.57	69.82	82.52	55.89	12.7	14.4	472	-7.17	-18.11
Ush2a	3	Ush2a Subj 3_normalized	782	224.952	224.968	1	782	224.952	224.968	82.52	78.61	78.61	83.74	81.11	5.13	16	35.2	-4.63	-16.17
Ush2a	3	Ush2a Subj 3_normalized	783	225.0032	225.0784	38	783	225.0032	225.0784	34.91	35.4	34.91	73	40.03	38.09	75.2	67.2	3.85	-14.63
Ush2a	3	Ush2a Subj 3_normalized	784	225.1456	225.2	38	784	225.1456	225.2	41.99	70.56	38.57	72.02	45.33	33.45	54.4	14.4	0.95	-15.79
Ush2a	3	Ush2a Subj 3_normalized	785	225.2144	225.2272	2	785	225.2144	225.2272	94.97	92.29	92.29	104.74	95.27	12.45	12.8	30.4	-7.92	-20.03
Ush2a	3	Ush2a Subj 3_normalized	786	225.2576	225.2928	13	786	225.2576	225.2928	38.33	38.33	36.38	55.42	39.04	19.04	35.2	284.8	3.4	-13.77
Ush2a	3	Ush2a Subj 3_normalized	787	225.5776	225.6176	33	787	225.5776	225.6176	93.26	39.06	39.06	87.16	64.38	48.1	40	708.8	-1.14	-18.15
Ush2a	3	Ush2a Subj 3_normalized	788	226.3264	226.3408	6	788	226.3264	226.3408	68.12	78.37	68.12	81.05	68.24	12.94	14.4	33.6	-3.48	-11.04
Ush2a	3	Ush2a Subj 3_normalized	789	226.3744	226.3904	1	789	226.3744	226.3904	81.54	75.44	75.93	83.01	76.82	7.08	16	108.8	-0.72	-12.84
Ush2a	3	Ush2a Subj 3_normalized	790	226.4992	226.52	7	790	226.4992	226.52	95.7	75.68	75.93	95.7	80.91	19.78	20.8	289.6	4.93	-5.32
Ush2a	3	Ush2a Subj 3_normalized	791	226.8096	226.8384	18	791	226.8096	226.8384	70.07	79.59	70.07	90.82	79.04	20.75	28.8	3907.2	3.78	-7.65
Ush2a	3	Ush2a Subj 3_normalized	792	230.7456	230.8048	39	792	230.7456	230.8048	39.31	39.06	36.13	49.32	36.13	13.18	59.2	75.2	-1.56	-15.78
Ush2a	3	Ush2a Subj 3_normalized	793	230.88	230.9568	34	793	230.88	230.9568	44.68	34.67	37.35	50.29	39.18	12.94	76.8	6.4	-1.66	-17.44
Ush2a	3	Ush2a Subj 3_normalized	794	230.9632	231.1952	36	794	230.9632	231.1952	34.67	40.53	34.67	52.73	38.82	18.07	232	1934.4	10.93	-10.91
Ush2a	3	Ush2a Subj 3_normalized	795	233.1296	233.1536	11	795	233.1296	233.1536	81.05	81.05	81.05	86.67	83.78	5.62	24	212.8	-2.07	-13.34
Ush2a	3	Ush2a Subj 3_normalized	796	233.3664	233.384	3	796	233.3664	233.384	91.06	73.24	73.97	93.99	81.29	20.02	17.6	88	7.13	-3.76
Ush2a	3	Ush2a Subj 3_normalized	797	233.472	233.488	6	797	233.472	233.488	68.36	80.32	68.36	82.52	72.12	14.16	16	14.4	-1.52	-9.94
Ush2a	3	Ush2a Subj 3_normalized	798	233.5024	233.5392	9	798	233.5024	233.5392	88.62	63.96	64.94	89.11	76.45	24.17	36.8	299.2	7.26	-5.28
Ush2a	3	Ush2a Subj 3_normalized	799	233.8384	233.9184	35	799	233.8384	233.9184	68.36	64.94	65.43	82.76	75.94	17.33	80	75.2	14.17	0.3
Ush2a	3	Ush2a Subj 3_normalized	800	233.9936	234.0416	24	800	233.9936	234.0416	51.51	68.85	51.51	89.84	78.82	38.33	48	236.8	9.55	-0.28
Ush2a	3	Ush2a Subj 3_normalized	801	234.2784	234.312	13	801	234.2784	234.312	57.37	59.33	52.49	64.21	57.51	11.72	33.6	6.4	1.67	-9.25
Ush2a	3	Ush2a Subj 3_normalized	802	234.3184	234.3856	25	802	234.3184	234.3856	87.16	62.26	62.74	91.31	77.57	28.56	67.2	59.2	12.88	-0.23
Ush2a	3	Ush2a Subj 3_normalized	803	234.4448	234.512	24	803	234.4448	234.512	66.16	59.08	59.57	86.43	70.38	26.86	67.2	48	9.22	-4.59
Ush2a	3	Ush2a Subj 3_normalized	804	234.56	234.576	5	804	234.56	234.576	67.14	71.29	67.14	74.46	71.32	7.32	16	62.4	-6.77	-17.4
Ush2a	3	Ush2a Subj 3_normalized	805	234.6384	234.688	10	805	234.6384	234.688	70.8	54.69	55.91	77.15	67.75	21.24	49.6	12.8	9.85	-2.06
Ush2a	3	Ush2a Subj 3_normalized	806	234.7008	234.7216	3	806	234.7008	234.7216	92.29	64.94	65.43	77.64	68.68	12.21	20.8	89.6	4.4	-5.1
Ush2a	3	Ush2a Subj 3_normalized	807	234.8112	234.8384	4	807	234.8112	234.8384	73.97	65.43	65.43	80.81	73.62	15.38	27.2	12.8	10.83	-3.89
Ush2a	3	Ush2a Subj 3_normalized	808	234.8512	234.8752	4	808	234.8512	234.8752	77.39	66.16	66.89	79.83	72.5	12.94	24	97.6	9.35	-0.26
Ush2a	3	Ush2a Subj 3_normalized	809	234.9728	235.0336	24	809	234.9728	235.0336	78.37	66.16	60.3	93.99	78.23	33.69	60.8	108.8	11.41	-1.2
Ush2a	3	Ush2a Subj 3_normalized	810	235.1424	235.168	4	810	235.1424	235.168	89.84	67.63	68.12	91.8	73.71	23.68	25.6	195.2	7.47	-3.46
Ush2a	3	Ush2a Subj 3_normalized	811	235.3632	235.3984	10	811	235.3632	235.3984	90.58	62.99	63.23	93.26	70.1	30.03	35.2	105.6	6.26	-6.15
Ush2a	3	Ush2a Subj 3_normalized	812	235.504	235.52	3	812	235.504	235.52	80.08	71.04	70.31	84.96	74	14.65	16	91.2	3.64	-7.33
Ush2a	3	Ush2a Subj 3_normalized	813	235.6112	235.624	3	813	235.6112	235.624	84.72	73.73	74.22	86.18	66.09	11.96	12.8	83.2	-1.43	-12.29
Ush2a	3	Ush2a Subj 3_normalized	814	235.7072	235.72	3	814	235.7072	235.72	87.16	72.02	74.22	88.38	55.7	14.16	12.8	347.2	-3.58	-13.72
Ush2a	3	Ush2a Subj 3_normalized	815	236.0672	236.0832	2	815	236.0672	236.0832	77.88	78.37	77.88	81.79	79.57	3.91	16	166.4	-2.29	-12.72
Ush2a	3	Ush2a Subj 3_normalized	816	236.2496	236.272	33	816	236.2496	236.272	37.11	37.11	37.11	48.34	37.11	11.23	22.4	102.4	-2.22	-17.96
Ush2a	3	Ush2a Subj 3_normalized	817	236.3744	236.4272	23	817	236.3744	236.4272	79.35	70.07	70.07	88.38	80.07	18.31	52.8	83.2	11.99	-2.45
Ush2a	3	Ush2a Subj 3_normalized	818	236.5104	236.5264	8	818	236.5104	236.5264	74.46	82.28	74.46	84.47	73.01	10.01	16	8	1.26	-9.69
Ush2a	3	Ush2a Subj 3_normalized	819	236.5344	236.5488	3	819	236.5344	236.5488	89.6	75.44	75.93	89.6	79.28	13.67	14.4	241.6	5.42	-2.85
Ush2a	3	Ush2a Subj 3_normalized	820	236.7904	236.8208	18	820	236.7904	236.8208	70.56	82.28	70.56	83.01	75.69	12.45	30.4	112	1.71	-10.65
Ush2a	3	Ush2a Subj 3_normalized	821	236.9328	236.9584	12	821	236.9328	236.9584	89.6	69.34	72.75	91.8	66.67	19.04	25.6	118.4	-0.85	-14.02
Ush2a	3	Ush2a Subj 3_normalized	822	237.0768	237.0928	3	822	237.0768	237.0928	80.08	73.24	75.93	83.5	73.17	7.57	16	104	3.26	-6.24
Ush2a	3	Ush2a Subj 3_normalized	823	237.1968	237.2256	19	823	237.1968	237.2256	80.81	70.07	70.56	82.52	75.64	11.96	28.8	12.8	4.72	-6.22
Ush2a	3	Ush2a Subj 3_normalized	824	237.2384	237.264	11	824	237.2384	237.264	64.21	63.96	63.96	67.87	65.39	3.91	25.6	542.4	-5.16	-17.97
Ush2a	3	Ush2a Subj 3_normalized	825	237.8064	237.8304	2	825	237.8064	237.8304	80.57	77.64	77.64	83.01	79.22	5.37	24	116.8	4.13	-7.39
Ush2a	3	Ush2a Subj 3_normalized	826	237.9472	237.9712	1	826	237.9472	237.9712	83.74	76.66	77.15	84.96	77.75	7.81	24	108.8	2.68	-7.62
Ush2a	3	Ush2a Subj 3_normalized	827	238.08	238.1056	7	827	238.08	238.1056	91.06	75.44	75.68	93.51	78.69	17.82	25.6	108.8	5.78	-5.89
Ush2a	3	Ush2a Subj 3_normalized	828	238.2144	238.2432	22	828	238.2144	238.2432	91.8	78.13	78.61	93.99	81.43	15.38	28.8	430.4	-1.69	-13.54
Ush2a	3	Ush2a Subj 3_normalized	829	238.6736	238.696	17	829	238.6736	238.696	67.14	80.08	67.14	94.48	74.54	27.34	22.4	352	-4.05	-13.7
Ush2a	3	Ush2a Subj 3_normalized	830	239.048	239.0752	11	830	239.048	239.0752	92.77	79.35	79.83	93.75	77.97	13.92	27.2	176	5.06	-5.78
Ush2a	3	Ush2a Subj 3_normalized	831	239.2512	239.416	21	831	239.2512	239.416	35.16	37.6	35.16	85.94	73.07	50.78	164.8	36.8	8.83	-7.25
Ush2a	3	Ush2a Subj 3_normalized	832	239.4528	239.5136	33	832	239.4528	239.5136	34.91	79.35	34.91	95.21	60.14	60.3	60.8	38.4	5.91	-12.14
Ush2a	3	Ush2a Subj 3_normalized	833	239.552	239.7376	37	833	239.552	239.7376	79.83	38.33	34.91	81.79	65.69	46.88	185.6	6.4	7.66	-5.09
Ush2a	3	Ush2a Subj 3_normalized	834	239.744	239.8016	38	834	239.744	239.8016	38.57	36.38	37.11	48.1	37.11	10.99	57.6	68.8	0.28	-10.46
Ush2a	3	Ush2a Subj 3_normalized	835	239.8704	239.9904	39	835	239.8704	239.9904	40.28	38.82	38.82	47.12	38.82	8.3	120	5910.4	-1.83	-14.34
Ush2a	3	Ush2a Subj 3_normalized	836	245.9008	245.9632	21	836	245.9008	245.9632	79.59	39.31	36.87	82.76	74.67	45.9	62.4	20.8	1.18	-13.91
Ush2a	3	Ush2a Subj 3_normalized	837	245.984	246.128	33	837	245.984	246.128	35.64	34.67	35.64	104.49	77.48	68.85	144	41.6	2.64	-13.77
Ush2a	3	Ush2a Subj 3_normalized	838	246.1696	246.2304	40	838	246.1696	246.2304	40.28	86.91	37.11	89.11	70.96	52	60.8	1276.8	5.74	-4.84
Ush2a	3	Ush2a Subj 3_normalized	839	247.5072	247.5392	29	839	247.5072	247.5392	66.89	82.28	66.89	84.23	67.72	17.33	32	512	-2.69	-14.64
Ush2a	3	Ush2a Subj 3_normalized	840	248.0512	248.08	12	840	248.0512	248.08	90.58	72.75	72.27	92.29	79.8	20.02	28.8	2553.6	5.43	-5.59
Ush2a	3	Ush2a Subj 3_normalized	841	250.6336	250.6624	38	841	250.6336	250.6624	35.16	39.31	35.16	48.1	36.78	12.94	28.8	780.8	-0.83	-15.7
Ush2a	3	Ush2a Subj 3_normalized	842	251.4432	251.4752	22	842	251.4432	251.4752	82.03	81.05	81.05	92.29	85.4	11.23	32	100.8	1	-13.13
Ush2a	3	Ush2a Subj 3_normalized	843	251.576	251.6176	26	843	251.576	251.6176	91.8	65.92	67.63	93.75	80.17	26.12	41.6	64	8.34	-3.15
Ush2a	3	Ush2a Subj 3_normalized	844	251.6816	251.728	21	844	251.6816	251.728	70.07	44.43	46.39	79.1	61.87	32.71	46.4	78.4	10.27	-3.73
Ush2a	3	Ush2a Subj 3_normalized	845	251.8064	251.8992	39	845	251.8064	251.8992	63.96	66.89	46.14	90.09	64.96	43.95	92.8	68.8	12.74	-3.23
Ush2a	3	Ush2a Subj 3_normalized	846	251.968	252.0336	27	846	251.968	252.0336	66.89	64.94	44.68	68.36	58.42	23.68	65.6	59.2	12.8	1.14
Ush2a	3	Ush2a Subj 3_normalized	847	252.0928	252.1936	39	847	252.0928	252.1936	67.63	57.37	52.25	80.32	68.36	28.08	100.8	52.8	13.49	-1.82
Ush2a	3	Ush2a Subj 3_normalized	848	252.2464	252.3248	30	848	252.2464	252.3248	54.2	64.45	51.76	74.22	65.26	22.46	78.4	70.4	7.87	-6.62
Ush2a	3	Ush2a Subj 3_normalized	849	252.3952	252.4736	40	849	252.3952	252.4736	68.85	71.04	59.57	89.36	71.96	29.79	78.4	78.4	11.78	-1.17
Ush2a	3	Ush2a Subj 3_normalized	850	252.552	252.6064	24	850	252.552	252.6064	72.75	64.45	62.26	91.31	72.31	29.05	54.4	88	10.31	-0.75
Ush2a	3	Ush2a Subj 3_normalized	851	252.6944	252.7088	1	851	252.6944	252.7088	69.58	67.63	68.12	80.08	69.44	11.96	14.4	8	1.26	-9.11
Ush2a	3	Ush2a Subj 3_normalized	852	252.7168	252.7344	3	852	252.7168	252.7344	60.3	74.46	60.3	91.31	74.32	31.01	17.6	124.8	4.64	-6.13
Ush2a	3	Ush2a Subj 3_normalized	853	252.8592	252.9136	10	853	252.8592	252.9136	68.12	64.45	64.94	70.07	66.44	5.13	54.4	222.4	-4.33	-15.25
Ush2a	3	Ush2a Subj 3_normalized	854	253.136	253.1584	1	854	253.136	253.1584	80.08	68.12	68.6	84.23	74.56	15.63	22.4	68.8	7.33	-3.32
Ush2a	3	Ush2a Subj 3_normalized	855	253.2272	253.2656	24	855	253.2272	253.2656	71.04	75.93	71.04	95.21	76.52	24.17	38.4	108.8	1.36	-12.74
Ush2a	3	Ush2a Subj 3_normalized	856	253.3744	253.3968	11	856	253.3744	253.3968	82.52	77.39	78.13	85.69	78.11	7.57	22.4	428.8	-2.58	-13.93
Ush2a	3	Ush2a Subj 3_normalized	857	253.8256	253.8608	28	857	253.8256	253.8608	67.63	70.07	67.63	86.43	79.03	18.8	35.2	435.2	6.92	-3.36
Ush2a	3	Ush2a Subj 3_normalized	858	254.296	254.3376	15	858	254.296	254.3376	72.02	75.93	67.38	84.96	75.98	17.58	41.6	435.2	6.59	-6.41
Ush2a	3	Ush2a Subj 3_normalized	859	254.7728	254.8176	26	859	254.7728	254.8176	67.14	70.31	67.14	90.82	78.77	23.68	44.8	100.8	10.76	-1.63
Ush2a	3	Ush2a Subj 3_normalized	860	254.9184	254.9344	3	860	254.9184	254.9344	90.58	75.44	75.68	93.51	80.55	17.82	16	374.4	3.06	-8.03
Ush2a	3	Ush2a Subj 3_normalized	861	255.3088	255.3632	26	861	255.3088	255.3632	37.35	35.89	34.67	53.22	39.01	18.55	54.4	46.4	3.5	-14.65
Ush2a	3	Ush2a Subj 3_normalized	862	255.4096	255.5104	34	862	255.4096	255.5104	68.12	36.38	41.5	82.52	70.31	41.02	100.8	64	11.63	-1.17
Ush2a	3	Ush2a Subj 3_normalized	863	255.5744	255.6176	12	863	255.5744	255.6176	81.54	63.23	63.48	83.74	72.75	20.26	43.2	73.6	10.26	-4.95
Ush2a	3	Ush2a Subj 3_normalized	864	255.6912	255.7088	8	864	255.6912	255.7088	71.04	70.07	70.07	80.08	73.88	10.01	17.6	12.8	-5.59	-13.3
Ush2a	3	Ush2a Subj 3_normalized	865	255.7216	255.8048	37	865	255.7216	255.8048	82.03	37.11	37.11	88.38	69.42	51.27	83.2	9.6	7.1	-4.15
Ush2a	3	Ush2a Subj 3_normalized	866	255.8144	255.8656	29	866	255.8144	255.8656	72.27	82.28	35.89	86.67	68.26	50.78	51.2	11.2	-0.15	-12.27
Ush2a	3	Ush2a Subj 3_normalized	867	255.8768	256.0048	36	867	255.8768	256.0048	38.57	79.1	37.6	85.21	68.7	47.61	128	80	7.49	-10.24
Ush2a	3	Ush2a Subj 3_normalized	868	256.0848	256.1008	6	868	256.0848	256.1008	67.63	90.58	67.63	90.58	63.76	22.95	16	41.6	-1.95	-12.49
Ush2a	3	Ush2a Subj 3_normalized	869	256.1424	256.2144	20	869	256.1424	256.2144	86.67	64.94	64.94	89.11	72.66	24.17	72	89.6	10.42	-3.89
Ush2a	3	Ush2a Subj 3_normalized	870	256.304	256.3232	1	870	256.304	256.3232	90.58	76.17	76.17	93.51	79.17	17.33	19.2	104	6.86	-2.69
Ush2a	3	Ush2a Subj 3_normalized	871	256.4272	256.44	3	871	256.4272	256.44	92.53	77.64	77.88	94.73	74.77	16.85	12.8	67.2	-2.22	-14.1
Ush2a	3	Ush2a Subj 3_normalized	872	256.5072	256.5328	11	872	256.5072	256.5328	90.33	78.13	78.13	92.29	74.62	14.16	25.6	17.6	-1.96	-12.34
Ush2a	3	Ush2a Subj 3_normalized	873	256.5504	256.5952	14	873	256.5504	256.5952	77.88	73.24	71.53	80.08	74.46	8.54	44.8	99.2	8.82	-5.79
Ush2a	3	Ush2a Subj 3_normalized	874	256.6944	256.72	4	874	256.6944	256.72	84.96	64.7	65.43	85.94	73.79	20.51	25.6	126.4	3.18	-9.31
Ush2a	3	Ush2a Subj 3_normalized	875	256.8464	256.8656	3	875	256.8464	256.8656	88.87	74.71	74.71	91.31	80.86	16.6	19.2	78.4	4.34	-4.7
Ush2a	3	Ush2a Subj 3_normalized	876	256.944	256.9568	8	876	256.944	256.9568	74.71	82.03	74.71	82.03	66.88	7.32	12.8	28.8	-5.73	-14.94
Ush2a	3	Ush2a Subj 3_normalized	877	256.9856	257.0016	3	877	256.9856	257.0016	90.82	76.9	76.9	92.29	79.47	15.38	16	107.2	2.43	-7.4
Ush2a	3	Ush2a Subj 3_normalized	878	257.1088	257.1264	3	878	257.1088	257.1264	88.87	70.8	77.15	90.09	75.54	12.94	17.6	115.2	2.83	-5.31
Ush2a	3	Ush2a Subj 3_normalized	879	257.2416	257.264	1	879	257.2416	257.264	80.57	69.34	70.31	81.79	73.23	11.47	22.4	448	1.63	-9.39
Ush2a	3	Ush2a Subj 3_normalized	880	257.712	257.7328	1	880	257.712	257.7328	83.98	76.66	78.13	86.18	78.71	8.06	20.8	112	4.9	-4.73
Ush2a	3	Ush2a Subj 3_normalized	881	257.8448	257.872	1	881	257.8448	257.872	89.36	75.93	75.93	83.25	77.35	7.32	27.2	115.2	8.07	-3.26
Ush2a	3	Ush2a Subj 3_normalized	882	257.9872	258.0048	3	882	257.9872	258.0048	89.6	73.24	73.97	85.21	74.88	11.23	17.6	112	3.43	-7.52
Ush2a	3	Ush2a Subj 3_normalized	883	258.1168	258.1456	26	883	258.1168	258.1456	92.04	75.2	75.68	94.73	79.93	19.04	28.8	320	6.27	-3.67
Ush2a	3	Ush2a Subj 3_normalized	884	258.4656	258.4912	1	884	258.4656	258.4912	89.6	69.34	69.34	90.09	74.43	20.75	25.6	308.8	5.66	-7.34
Ush2a	3	Ush2a Subj 3_normalized	885	258.8	258.8192	8	885	258.8	258.8192	76.17	83.98	76.17	86.67	75.05	10.5	19.2	460.8	-5.35	-13.52
Ush2a	3	Ush2a Subj 3_normalized	886	259.28	259.4688	36	886	259.28	259.4688	92.53	41.26	35.64	97.66	71.87	62.01	188.8	14.4	10.55	-2.77
Ush2a	3	Ush2a Subj 3_normalized	887	259.4832	259.5168	11	887	259.4832	259.5168	82.52	76.9	77.15	83.98	76.23	6.84	33.6	11.2	-2.44	-15.63
Ush2a	3	Ush2a Subj 3_normalized	888	259.528	259.5872	39	888	259.528	259.5872	44.68	39.79	35.89	51.27	37.49	15.38	59.2	27.2	0.07	-17.46
Ush2a	3	Ush2a Subj 3_normalized	889	259.6144	259.6976	9	889	259.6144	259.6976	89.84	39.55	39.06	92.29	72.89	53.22	83.2	51.2	3.1	-10.65
Ush2a	3	Ush2a Subj 3_normalized	890	259.7488	259.7616	2	890	259.7488	259.7616	78.37	86.43	78.13	87.65	76.02	9.52	12.8	1046.4	-1.85	-9.15
Ush2a	3	Ush2a Subj 3_normalized	891	260.808	260.8448	12	891	260.808	260.8448	82.28	68.36	68.85	83.01	75.38	14.16	36.8	110.4	2.88	-10.05
Ush2a	3	Ush2a Subj 3_normalized	892	260.9552	260.9824	3	892	260.9552	260.9824	91.8	71.04	71.29	91.8	72.03	20.51	27.2	118.4	6.26	-2.6
Ush2a	3	Ush2a Subj 3_normalized	893	261.1008	261.152	19	893	261.1008	261.152	89.84	38.57	38.57	89.84	69.85	51.27	51.2	46.4	10.81	0.54
Ush2a	3	Ush2a Subj 3_normalized	894	261.1984	261.2576	40	894	261.1984	261.2576	35.64	75.44	35.4	90.33	55.09	54.93	59.2	100.8	1.68	-8.99
Ush2a	3	Ush2a Subj 3_normalized	895	261.3584	261.4368	1	895	261.3584	261.4368	37.35	77.64	37.35	93.75	78.38	56.4	78.4	488	7.54	-1.79
Ush2a	3	Ush2a Subj 3_normalized	896	261.9248	261.9536	11	896	261.9248	261.9536	74.95	81.05	74.95	89.11	81.88	14.16	28.8	96	3.91	-8.13
Ush2a	3	Ush2a Subj 3_normalized	897	262.0496	262.0752	7	897	262.0496	262.0752	93.02	79.1	75.68	95.21	81.38	19.53	25.6	76.8	5.15	-6.82
Ush2a	3	Ush2a Subj 3_normalized	898	262.152	262.2	19	898	262.152	262.2	66.16	76.66	38.57	83.5	73.32	44.92	48	387.2	8.17	-4.15
Ush2a	3	Ush2a Subj 3_normalized	899	262.5872	262.6	8	899	262.5872	262.6	75.2	80.81	75.2	81.3	70.58	6.1	12.8	116.8	-7.7	-16.65
Ush2a	3	Ush2a Subj 3_normalized	900	262.7168	262.7536	23	900	262.7168	262.7536	63.72	69.82	63.72	89.84	70.31	26.12	36.8	171.2	6.6	-3.98
Ush2a	3	Ush2a Subj 3_normalized	901	262.9248	262.952	11	901	262.9248	262.952	78.86	76.17	76.66	83.98	79.72	7.32	27.2	9.6	-0.86	-11.02
Ush2a	3	Ush2a Subj 3_normalized	902	262.9616	262.9984	26	902	262.9616	262.9984	89.84	66.65	73.97	89.84	78.85	15.87	36.8	65.6	7.66	-5.25
Ush2a	3	Ush2a Subj 3_normalized	903	263.064	263.1232	23	903	263.064	263.1232	78.86	68.85	68.85	84.72	75.59	15.87	59.2	100.8	9.85	-1.44
Ush2a	3	Ush2a Subj 3_normalized	904	263.224	263.24	4	904	263.224	263.24	82.28	69.58	70.56	83.01	72.08	12.45	16	123.2	-2.01	-12.68
Ush2a	3	Ush2a Subj 3_normalized	905	263.3632	263.4	9	905	263.3632	263.4	81.05	63.23	66.16	83.74	73.24	17.58	36.8	9.6	5.96	-5.52
Ush2a	3	Ush2a Subj 3_normalized	906	263.4096	263.4304	6	906	263.4096	263.4304	62.99	79.83	62.99	83.01	68.24	20.02	20.8	843.2	-0.32	-11.3
Ush2a	3	Ush2a Subj 3_normalized	907	264.2736	264.2976	12	907	264.2736	264.2976	85.69	72.27	72.51	87.89	78.7	15.38	24	121.6	-0.01	-11.89
Ush2a	3	Ush2a Subj 3_normalized	908	264.4192	264.4304	1	908	264.4192	264.4304	92.77	83.98	83.98	96.19	78.98	12.21	11.2	68.8	-2.72	-10.68
Ush2a	3	Ush2a Subj 3_normalized	909	264.4992	264.5744	38	909	264.4992	264.5744	35.16	79.35	35.16	81.05	55.96	45.9	75.2	19.2	1.45	-15.94
Ush2a	3	Ush2a Subj 3_normalized	910	264.5936	264.6656	39	910	264.5936	264.6656	39.79	35.16	36.87	47.61	36.87	10.74	72	6.4	-2.79	-17.17
Ush2a	3	Ush2a Subj 3_normalized	911	264.672	264.7584	33	911	264.672	264.7584	38.82	37.6	38.82	82.76	70.54	43.95	86.4	374.4	-2.15	-16.78
Ush2a	3	Ush2a Subj 3_normalized	912	265.1328	265.192	38	912	265.1328	265.192	80.32	37.84	37.84	80.81	34.15	42.97	59.2	84.8	-0.9	-17.38
Ush2a	3	Ush2a Subj 3_normalized	913	265.2768	265.3232	19	913	265.2768	265.3232	93.02	67.63	67.87	93.75	74.99	25.88	46.4	19.2	1.5	-10.64
Ush2a	3	Ush2a Subj 3_normalized	914	265.3424	265.3536	2	914	265.3424	265.3536	77.39	78.86	77.39	80.81	72.9	3.42	11.2	595.2	-5.79	-15.14
Ush2a	3	Ush2a Subj 3_normalized	915	265.9488	265.976	13	915	265.9488	265.976	37.11	37.84	34.67	50.29	37.06	15.63	27.2	4728	2.93	-11.75
Ush2a	3	Ush2a Subj 3_normalized	916	270.704	270.7552	14	916	270.704	270.7552	77.39	70.07	70.31	82.28	74.26	11.96	51.2	76.8	4.75	-9.49
Ush2a	3	Ush2a Subj 3_normalized	917	270.832	270.8656	24	917	270.832	270.8656	62.74	69.58	61.52	90.09	73.16	28.56	33.6	86.4	5.45	-6.29
Ush2a	3	Ush2a Subj 3_normalized	918	270.952	270.9712	4	918	270.952	270.9712	86.43	66.89	67.63	87.4	74.46	19.78	19.2	81.6	-0.26	-11.54
Ush2a	3	Ush2a Subj 3_normalized	919	271.0528	271.1152	40	919	271.0528	271.1152	60.55	62.99	49.32	81.05	57.11	31.74	62.4	80	4.95	-8.92
Ush2a	3	Ush2a Subj 3_normalized	920	271.1952	271.2144	3	920	271.1952	271.2144	67.87	62.74	63.96	73.24	67.19	9.28	19.2	17.6	2.44	-6.75
Ush2a	3	Ush2a Subj 3_normalized	921	271.232	271.2512	3	921	271.232	271.2512	77.64	64.45	51.03	79.83	70.65	28.81	19.2	46.4	1.39	-12.72
Ush2a	3	Ush2a Subj 3_normalized	922	271.2976	271.3408	31	922	271.2976	271.3408	51.27	71.04	51.27	81.79	71.85	30.52	43.2	54.4	5.62	-6.23
Ush2a	3	Ush2a Subj 3_normalized	923	271.3952	271.456	9	923	271.3952	271.456	78.61	59.57	64.7	81.54	72.07	16.85	60.8	6.4	8.19	-3.85
Ush2a	3	Ush2a Subj 3_normalized	924	271.4624	271.4704	13	924	271.4624	271.4704	56.15	54.44	54.69	57.62	54.98	2.93	8	76.8	-8.22	-16.71
Ush2a	3	Ush2a Subj 3_normalized	925	271.5472	271.5616	3	925	271.5472	271.5616	68.6	68.6	66.16	70.31	64.43	4.15	14.4	12.8	-1.54	-12.12
Ush2a	3	Ush2a Subj 3_normalized	926	271.5744	271.5968	1	926	271.5744	271.5968	79.1	73.24	73.24	80.81	77.4	7.57	22.4	65.6	8.14	-3.04
Ush2a	3	Ush2a Subj 3_normalized	927	271.6624	271.6976	29	927	271.6624	271.6976	68.6	68.6	68.6	92.29	74.3	23.68	35.2	67.2	5.88	-8.84
Ush2a	3	Ush2a Subj 3_normalized	928	271.7648	271.8	29	928	271.7648	271.8	77.64	53.71	55.18	85.21	74.99	30.03	35.2	123.2	5.96	-8.43
Ush2a	3	Ush2a Subj 3_normalized	929	271.9232	271.9968	20	929	271.9232	271.9968	90.09	70.31	64.94	91.31	75.5	26.37	73.6	94.4	14.1	0.76
Ush2a	3	Ush2a Subj 3_normalized	930	272.0912	272.112	3	930	272.0912	272.112	89.84	65.67	66.89	91.31	63.17	24.41	20.8	112	0.25	-9.39
Ush2a	3	Ush2a Subj 3_normalized	931	272.224	272.3504	32	931	272.224	272.3504	91.8	74.22	66.16	92.29	74.59	26.12	126.4	97.6	7.92	-7.31
Ush2a	3	Ush2a Subj 3_normalized	932	272.448	272.472	7	932	272.448	272.472	94.24	74.95	75.44	102.54	83.53	27.1	24	97.6	2.04	-10.72
Ush2a	3	Ush2a Subj 3_normalized	933	272.5696	272.6016	4	933	272.5696	272.6016	81.79	70.31	70.07	83.25	73.46	13.18	32	384	-0.97	-13.08
Ush2a	3	Ush2a Subj 3_normalized	934	272.9856	273.0064	1	934	272.9856	273.0064	84.23	79.83	79.83	86.43	81.9	6.59	20.8	137.6	3.26	-7.81
Ush2a	3	Ush2a Subj 3_normalized	935	273.144	273.16	3	935	273.144	273.16	83.98	77.64	77.64	87.16	81.04	9.52	16	118.4	3.74	-5.67
Ush2a	3	Ush2a Subj 3_normalized	936	273.2784	273.304	4	936	273.2784	273.304	80.57	67.63	70.07	82.52	72.39	12.45	25.6	17.6	0.13	-10.68
Ush2a	3	Ush2a Subj 3_normalized	937	273.3216	273.3568	11	937	273.3216	273.3568	67.38	72.51	67.38	77.64	72.49	10.25	35.2	1716.8	2.35	-11.29
Ush2a	3	Ush2a Subj 3_normalized	938	275.0736	275.1088	26	938	275.0736	275.1088	82.03	69.34	71.04	83.01	72	11.96	35.2	132.8	-0.1	-13.4
Ush2a	3	Ush2a Subj 3_normalized	939	275.2416	275.2608	1	939	275.2416	275.2608	87.89	76.42	76.42	83.74	77.89	7.32	19.2	289.6	2.29	-8.85
Ush2a	3	Ush2a Subj 3_normalized	940	275.5504	275.5664	3	940	275.5504	275.5664	85.69	77.64	77.88	87.4	79.07	9.52	16	115.2	-0.53	-14.07
Ush2a	3	Ush2a Subj 3_normalized	941	275.6816	275.7264	9	941	275.6816	275.7264	89.6	65.67	65.67	90.09	76.39	24.41	44.8	1219.2	5.77	-5.2
Ush2a	3	Ush2a Subj 3_normalized	942	276.9456	276.968	2	942	276.9456	276.968	67.63	67.63	67.63	73.49	69.95	5.86	22.4	198.4	10.78	0.43
Ush2a	3	Ush2a Subj 3_normalized	943	277.1664	277.1952	8	943	277.1664	277.1952	52.73	82.52	52.73	89.84	78.14	37.11	28.8	96	5.56	-6.36
Ush2a	3	Ush2a Subj 3_normalized	944	277.2912	277.312	8	944	277.2912	277.312	72.27	85.94	72.27	88.87	79.48	16.6	20.8	249.6	1.79	-9.3
Ush2a	3	Ush2a Subj 3_normalized	945	277.5616	277.584	18	945	277.5616	277.584	76.66	85.69	76.66	87.65	82.43	10.99	22.4	11.2	1.84	-6.77
Ush2a	3	Ush2a Subj 3_normalized	946	277.5952	277.6096	3	946	277.5952	277.6096	86.43	76.9	77.15	87.4	81.76	10.25	14.4	129.6	-0.13	-12.15
Ush2a	3	Ush2a Subj 3_normalized	947	277.7392	277.752	1	947	277.7392	277.752	85.69	81.54	82.03	87.4	78.37	5.37	12.8	212.8	-4.46	-14.61
Ush2a	3	Ush2a Subj 3_normalized	948	277.9648	277.9888	8	948	277.9648	277.9888	71.78	87.65	71.78	89.11	78.44	17.33	24	104	6.41	-4.77
Ush2a	3	Ush2a Subj 3_normalized	949	278.0928	278.1328	28	949	278.0928	278.1328	70.07	79.83	70.07	90.09	80.62	20.02	40	1035.2	5	-10.66
Ush2a	3	Ush2a Subj 3_normalized	950	279.168	279.192	7	950	279.168	279.192	93.75	79.59	79.59	97.66	82.41	18.07	24	619.2	2.37	-10.86
Ush2a	3	Ush2a Subj 3_normalized	951	279.8112	279.8288	8	951	279.8112	279.8288	70.31	83.01	70.31	85.94	69.07	15.63	17.6	273.6	-1.99	-12.24
Ush2a	3	Ush2a Subj 3_normalized	952	280.1024	280.1536	38	952	280.1024	280.1536	93.02	78.37	63.96	83.74	67.21	19.78	51.2	83.2	2.95	-11.91
Ush2a	3	Ush2a Subj 3_normalized	953	280.2368	280.3264	37	953	280.2368	280.3264	78.13	66.89	38.82	93.26	76.89	54.44	89.6	57.6	11.49	-5.81
Ush2a	3	Ush2a Subj 3_normalized	954	280.384	280.4224	12	954	280.384	280.4224	77.15	64.7	64.7	84.96	75.15	20.26	38.4	6.4	10.36	-1.25
Ush2a	3	Ush2a Subj 3_normalized	955	280.4288	280.4496	1	955	280.4288	280.4496	87.16	69.34	69.58	82.76	69.59	13.18	20.8	100.8	2.01	-9.75
Ush2a	3	Ush2a Subj 3_normalized	956	280.5504	280.5776	1	956	280.5504	280.5776	83.5	70.56	71.04	84.96	75.2	13.92	27.2	91.2	4.97	-4.13
Ush2a	3	Ush2a Subj 3_normalized	957	280.6688	280.6912	10	957	280.6688	280.6912	71.29	66.89	67.14	79.35	63.46	12.21	22.4	17.6	-2.24	-11.34
Ush2a	3	Ush2a Subj 3_normalized	958	280.7088	280.7488	9	958	280.7088	280.7488	80.08	63.96	64.94	83.5	71.87	18.55	40	14.4	9.44	-1.69
Ush2a	3	Ush2a Subj 3_normalized	959	280.7632	280.7872	14	959	280.7632	280.7872	58.35	53.22	52.25	60.06	54.4	7.81	24	112	-1.52	-13.97
Ush2a	3	Ush2a Subj 3_normalized	960	280.8992	280.912	2	960	280.8992	280.912	81.54	80.81	80.57	85.45	81.7	4.88	12.8	268.8	-1.21	-9.31
Ush2a	3	Ush2a Subj 3_normalized	961	281.1808	281.1968	2	961	281.1808	281.1968	78.86	80.08	78.13	80.08	78.94	1.95	16	875.2	-3.05	-14.14
Ush2a	3	Ush2a Subj 3_normalized	962	282.072	282.1056	26	962	282.072	282.1056	95.7	74.46	74.46	104.25	81.55	29.79	33.6	291.2	4.65	-7.81
Ush2a	3	Ush2a Subj 3_normalized	963	282.3968	282.44	23	963	282.3968	282.44	84.96	72.75	72.02	87.16	77.12	15.14	43.2	110.4	3.49	-9.85
Ush2a	3	Ush2a Subj 3_normalized	964	282.5504	282.5936	19	964	282.5504	282.5936	84.96	71.04	71.78	87.4	79.42	15.63	43.2	72	6.49	-6.22
Ush2a	3	Ush2a Subj 3_normalized	965	282.6656	282.6848	8	965	282.6656	282.6848	70.8	77.88	70.8	83.01	65.99	12.21	19.2	108.8	-4.24	-14.26
Ush2a	3	Ush2a Subj 3_normalized	966	282.7936	282.9168	39	966	282.7936	282.9168	36.87	36.87	36.87	55.91	42.69	19.04	123.2	425.6	3.94	-12.23
Ush2a	3	Ush2a Subj 3_normalized	967	283.3424	283.3984	33	967	283.3424	283.3984	91.8	38.82	40.53	96.19	74.52	55.66	56	214.4	1.37	-10.49
Ush2a	3	Ush2a Subj 3_normalized	968	283.6128	283.6256	3	968	283.6128	283.6256	92.29	76.17	77.64	94.73	78.96	17.09	12.8	112	1.44	-10.55
Ush2a	3	Ush2a Subj 3_normalized	969	283.7376	283.7616	4	969	283.7376	283.7616	93.26	71.04	71.78	93.75	75.77	21.97	24	243.2	5.48	-6.99
Ush2a	3	Ush2a Subj 3_normalized	970	284.0048	284.0256	1	970	284.0048	284.0256	92.04	76.66	77.15	92.53	80.06	15.38	20.8	212.8	4.26	-6.32
Ush2a	3	Ush2a Subj 3_normalized	971	284.2384	284.2528	3	971	284.2384	284.2528	88.87	78.13	78.13	90.82	82.17	12.7	14.4	112	0.15	-9.71
Ush2a	3	Ush2a Subj 3_normalized	972	284.3648	284.3824	3	972	284.3648	284.3824	84.47	69.34	70.07	85.94	73.46	15.87	17.6	169.6	2.79	-5.92
Ush2a	3	Ush2a Subj 3_normalized	973	284.552	284.5648	5	973	284.552	284.5648	76.9	79.83	76.9	81.3	78.69	4.39	12.8	680	-2.86	-11.75
Ush2a	3	Ush2a Subj 3_normalized	974	285.2448	285.272	18	974	285.2448	285.272	80.57	82.52	80.57	91.31	82.49	10.74	27.2	83.2	0.45	-9.35
Ush2a	3	Ush2a Subj 3_normalized	975	285.3552	285.3712	8	975	285.3552	285.3712	68.12	84.23	67.38	86.43	69.38	19.04	16	129.6	-1.81	-13.34
Ush2a	3	Ush2a Subj 3_normalized	976	285.5008	285.5168	2	976	285.5008	285.5168	84.47	83.5	82.76	88.38	84.21	5.62	16	198.4	1.02	-9.07
[truncated: 14,104 more rows]
